# Supplementary material for: Body Mass Index and Depressive Symptoms in Older Adults: A Cross-Lagged Panel Analysis
Source: PLoS One. 2014 Dec 11;9(12):e114891. doi: 10.1371/journal.pone.0114891 (PMC4263712; doi:10.1371/journal.pone.0114891)
Supplement: S1 File — List of variables and their values. (XLS) [file pone.0114891.s001.xls]

## Sheet: Sheet1
pid	age2006	female2006	employed2006	hsgrad2006collgrad2006	collgrad2006	yrincome2006	cesd10_total2006	obese42006	age2008	female2008	employed2008	hsgrad2008	collgrad2008	yrincome2008	cesd10_total2008	obese42008	age2010	female2010	employed2010	hsgrad2010	collgrad2010	yrincome2010	cesd10_total2010	obese42010
11	73	1	1	0	0	3000	11	obese	75	1	0	0	0	120	15	obese	78	1	0	0	0	1320	20	obese
21	51	1	1	1	1	1440	10	overweight	53	1	0	1	1	5760	24	obese	56	1	1	1	1	10400	16	overweight
22	52	0	1	1	1		10	obese	54	0	1	1	1	3700	16	normal	57	0	1	1	1	10400	16	normal
31	80	1	1	0	0		35	normal
41	70	1	1	0	0	800	13	normal	72	1	0	0	0	1000	14	normal	75	1	0	0	0	180	18	normal
42	71	0	1	1	0	700	10	normal	73	0	0	1	0	1000	16	normal	76	0	0	1	0	180	16	normal
51	64	0	1	0	0	3500	15	normal	66	0	0	0	0	5000	16	overweight	69	0	0	0	0	1600	19	overweight
52	60	1	1	0	0	5	14	overweight	62	1	0	0	0	4000	13	overweight	65	1	1	0	0	1512	16	normal
61	67	0	1	0	0	2400	18	underweight	69	0	0	0	0	6000	18	underweight	72	0	0	0	0	3600	22	underweight
62	62	1	1	0	0	480	11	normal	64	1	0	0	0	500	16	normal	67	1	0	0	0	3600	16	normal
71	55	1	1	0	0	2200	10	normal
72	65	0	1	0	0	3000	25	obese
81	80	1	1	0	0	1800	20	normal	82	1	0	0	0	3300	21	normal	85	1	0	0	0	4000	18	normal
82	61	0	1	0	0	6000	10	obese	63	0	0	0	0	1890	15	overweight	66	0	1	0	0	4000	16	overweight
91	87	1	1	0	0	1500	10	overweight	89	1	0	0	0	1212	22	obese	92	1	0	0	0	108	16	normal
101	69	1	1	0	0	1200	10	obese	71	1	0	0	0	312	21	obese	74	1	1	0	0	1308	16	obese
111	60	0	1	0	0	1200	20	normal	62	0	0	0	0	3120	16	normal	65	0	0	0	0	1700	18	normal
112	57	1	1	0	0		15	overweight	59	0	0	0	0	3120	19	overweight	62	1	0	0	0	1700	16	obese
121	45	1	1	1	1	840	10	overweight	47	1	0	1	1	1200	16	overweight	50	1	0	1	1	4200	16	normal
122	45	0	1	1	1	2500	13	overweight	47	0	0	1	1	1200	15	obese	50	0	1	1	1	4200	16	overweight
131	60	0	1	0	0	4200	12	normal	62	0	0	0	0		16	overweight	65	0	1	0	0	2410	16	overweight
132	55	1	1	0	0	1000	12	obese	57	1	0	0	0		19	obese	60	1	1	0	0	2410	16	obese
141	78	1	1	0	0		15	normal	80	1	0	0	0	108	19	overweight	83	1	0	0	0	500	27	normal
151	63	0	1	1	1	2400	18	normal	65	0	0	1	1	1540	15	normal	68	0	1	1	1	8700	16	normal
152	59	1	1	1	1	6000	20	normal	61	1	0	1	1	1540	15	normal	64	1	1	1	1	8700	16	normal
161	62	1	1	0	0	3800	32	normal	64	1	0	0	0	1296	14	overweight	67	1	0	0	0	2924	26	normal
162	88	1	1	0	0	200	37	normal	90	1	0	0	0	1560	27	underweight
171	48	1	1	0	0	500	10	overweight
172	49	0	1	1	1	2400	10	overweight
181	45	1	1	1	0	4800	10	normal	47	1	0	1	0	1500	18	normal	50	1	1	1	0	3300	16	normal
182	45	0	1	1	0	4000	10	overweight	47	0	0	1	0	2800	17	overweight	50	0	1	1	0	3300	16	obese
191	48	1	1	0	0	2400	21	overweight	50	1	0	0	0	500	19	overweight	53	1	1	0	0	3200	14	overweight
201	71	0	1	0	0	3600	18	obese	73	0	0	0	0	1890	17	obese	76	0	0	0	0	3000	13	obese
202	66	1	1	0	0	0	16	overweight	68	1	0	0	0	1200	20	overweight	71	1	0	0	0	3000	13	overweight
211	77	0	1	0	0	6000	22	normal	79	0	0	0	0	80	20	normal	82	0	0	0	0	2700	17	overweight
212	69	1	1	0	0	360	19	obese	71	1	0	0	0	80	18	obese	74	1	0	0	0	2700	16	overweight
221	86	1	1	0	0	600	22	normal	88	1	0	0	0	4800	20	normal	91	1	0	0	0	348	23	normal
222	46	0	1	0	0	1200	22	normal	48	0	0	0	0	12	19	normal
231	72	1	1	0	0	400	21	obese	74	1	0	0	0	12	26	obese	77	1	0	0	0	528	20	obese
241	78	0	1	1	0	4000	17	overweight	80	0	0	1	0	3600	17	overweight	83	0	0	1	0	3000	20	overweight
242	74	1	1	0	0	3800	16	overweight	76	1	0	0	0	1200	23	overweight	79	1	0	0	0	3000	16	normal
251	67	1	1	0	0	2000	10	normal	69	1	0	0	0	860	16	obese	72	1	0	0	0	912	17	obese
261	60	0	1	0	0	3000	38	obese	62	0	0	0	0	100	24	obese	65	0	0	0	0	708	16	overweight
262	57	1	1	0	0	3000	26	normal	59	1	0	0	0	600	26	normal	62	1	0	0	0	708	16	normal
271	54	0	1	0	0	1500	13	obese	56	0	0	0	0	600	28	overweight	59	0	1	0	0	3000	21	overweight
272	55	1	1	0	0	1200	40	normal	57	1	0	0	0	10000	34	underweight	60	1	0	0	0	3000	31	normal
281	77	1	1	0	0	1700	34	normal	79	1	0	0	0	6000	34	overweight	82	1	0	0	0	456	23	normal
291	66	1	1	0	0	0	10	normal	68	1	0	0	0	4800	23	normal	71	1	0	0	0	150	23	normal
301	68	1	1	0	0	3900	10	obese	70	1	0	0	0	312	27	obese	73	1	0	0	0	360	18	normal
302	72	0	1	0	0	5000	10	overweight	74	0	0	0	0	3600	19	normal	77	0	0	0	0	360	16	normal
311	54	1	1	0	0	1000	16	obese	56	1	0	0	0	3600	14	obese	59	1	0	0	0	2652	16	obese
312	58	0	1	1	0		10	overweight	60	0	0	1	0	1950	16	normal	63	0	0	1	0	2652	16	normal
321	58	0	1	0	0	4000	35	obese
331	51	1	1	1	0		10	overweight
332	56	0	1	1	0	500	10	overweight
341	64	0	1	1	0	50	32	normal	66	0	0	1	0	3780	16	normal	69	0	1	1	0	1300	19	normal
351	58	0	1	1	1	12	14	normal	60	0	1	1	1	6000	15	normal	63	0	1	1	1	1200	18	normal
352	55	1	1	1	0	0	10	normal	57	1	1	1	0	6500	17	normal	60	1	0	1	0	1200	16	normal
361	59	0	1	1	0	110	10	overweight	61	0	1	1	0	6000	15	overweight	64	0	1	1	0	1700	16	overweight
371	56	0	1	1	1	30	10	obese	58	0	0	1	1	720	13	overweight
381	62	1	1	0	0	1000	10	overweight
391	62	1	1	0	0	500	14	obese	64	1	0	0	0	720	14	normal	67	1	0	0	0	1380	12	overweight
392	68	0	1	1	0	2400	16	obese	70	0	1	1	0	3000	18	obese	73	0	0	1	0	1380	13	obese
401	75	0	1	0	0	1200	13	normal	77	0	1	0	0	3300	14	normal	80	0	0	0	0	948	11	normal
402	68	1	1	0	0	1800	13	overweight	70	1	1	0	0	2880	16	normal	73	1	0	0	0	948	12	normal
411	60	1	1	0	0		16	normal	62	1	1	0	0	4560	19	normal	65	1	1	0	0	1300	13	normal
412	62	0	1	0	0	3000	17	normal	64	0	1	0	0	240	17	obese	67	0	0	0	0	1300	16	obese
421	50	1	1	1	0	3000	13	obese	52	1	1	1	0	972	14	obese	55	1	0	1	0	3240	10	overweight
422	49	0	1	1	1	0	13	obese	51	0	1	1	1	3600	15	obese	54	0	1	1	1	3240	10	overweight
431	49	0	1	1	0		14	obese	51	0	0	1	0	3500	16	overweight	54	0	1	1	0	3600	10	overweight
432	48	1	1	1	0	620	18	normal	50	1	1	1	0	3300	15	normal	53	1	1	1	0	3600	10	normal
441	68	0	1	0	0	270	16	normal	70	0	1	0	0	2400	22	underweight	73	0	0	0	0	1200	17	underweight
442	58	1	1	0	0	12	16	normal	60	1	1	0	0	6000	18	normal	63	1	1	0	0	1200	13	normal
451	74	1	1	1	1	3000	13	overweight
461	72	1	1	1	1	600	10	normal
471	50	1	1	1	1	1000	10	normal	52	1	1	1	1	5000	14	normal
481	48	0	1	1	0	2400	15	overweight
491	58	1	1	1	0	2800	21	normal	60	1	1	1	0	1200	14	normal
492	58	0	1	1	1	2160	19	obese	60	0	1	1	1	3600	14	normal
501	69	0	1	1	1	3000	10	overweight
502	65	1	1	1	0	5000	13	normal
511	60	0	1	1	0	2400	13	overweight	62	0	1	1	0	1950	15	normal	65	0	0	1	0	8000	16	overweight
512	55	1	1	1	0	1500	10	normal	57	1	1	1	0	4800	17	overweight	60	1	0	1	0	8000	16	normal
521	64	1	1	1	0	300	10	obese	66	1	0	1	0	5000	14	obese	69	1	1	1	0	3768	16	obese
531	78	1	1	0	0	0	16	overweight	80	1	1	0	0	4500	17	overweight	83	1	0	0	0	480	16	overweight
541	48	1	1	1	0	0	22	obese
542	52	0	1	0	0	3600	13	overweight
551	45	0	1	1	1		10	overweight	47	0	1	1	1	6000	16	overweight	50	0	1	1	1	4200	16	overweight
552	45	1	1	1	0		10	overweight	47	1	1	1	0	230	16	overweight	50	1	0	1	0	4200	16	overweight
561	70	0	1	0	0	3000	40	overweight	72	0	1	0	0	6000	19	obese	75	0	0	0	0	620	17	overweight
562	65	1	1	0	0	2000	13	normal	67	1	1	0	0	6000	16	obese	70	1	1	0	0	620	16	normal
571	82	0	1	0	0		20
572	70	1	1	0	0	1500	16
581	54	0	1	1	0		13	normal	56	0	1	1	0	4800	13	normal	59	0	1	1	0	1620	12	overweight
592	45	1	1	1	0		19	obese	47	1	0	1	0	3780	20	overweight	50	1	1	1	0	3000	12	overweight
601	55	1	1	1	0	500	18	normal
602	58	0	1	1	1	5000	21	normal
611	69	1	1	0	0	2500	16	normal	71	1	0	0	0	120	19	normal	74	1	0	0	0	240	12	normal
612	73	0	1	1	0	3000	16	normal	75	0	0	1	0	120	20	overweight	78	0	0	1	0	240	12	normal
621	48	1	1	1	0	2400	20	normal	50	1	1	1	0	5000	13	underweight	53	1	1	1	0	3600	10	normal
631	64	1	1	1	0	3600	13	normal	66	1	1	1	0	5000	14	normal	69	1	0	1	0	1056	12	normal
641	54	1	1	1	0	600	15	overweight	56	1	0	1	0	2800	17	overweight	59	1	1	1	0	2280	12	overweight
642	56	0	1	0	0	200	13	obese	58	0	1	0	0	3700	12	obese	61	0	1	0	0	2280	12	obese
651	50	1	1	1	0	3600	14	normal	52	1	0	1	0	960	17	overweight	55	1	1	1	0	9000	13	overweight
652	54	0	1	1	0	1000	12	normal	56	0	0	1	0	5000	18	normal	59	0	1	1	0	9000	10	normal
661	52	1	1	1	0	2000	24	normal	54	1	0	1	0	360	20	underweight	57	1	0	1	0	1800	12	underweight
662	52	0	1	1	0	1200	14	overweight	54	0	1	1	0	5760	15	underweight	57	0	1	1	0	1800	12	underweight
671	65	1	1	0	0	1200	13	overweight	67	1	0	0	0	4280	18	overweight
672	70	0	1	1	0	1100	13	obese	72	0	0	1	0	600	12	obese
681	55	1	1	0	0	1200	13	normal	57	1	0	0	0	300	11	normal	60	1	1	0	0	1032	11	normal
682	57	0	1	1	0	3000	13	underweight	59	0	0	1	0	3000	17	normal	62	0	0	1	0	1032	10	overweight
691	48	1	1	1	0	2400	14	normal
701	55	0	1	1	0	2400	16	overweight	57	0	0	1	0	4800	30	normal
702	49	1	1	1	0	3000	13	overweight	51	1	0	1	0	6000	21	overweight
711	52	0	1	1	0	6000	32	overweight	54	0	0	1	0	1000	12	overweight	57	0	1	1	0	1000	11	overweight
721	49	1	1	1	0	0	17	overweight	51	1	0	1	0	3600	10	overweight	54	1	1	1	0	1200	11	normal
731	63	1	1	0	0	1260	18	obese	65	1	0	0	0	3600	10	obese
741	57	0	1	0	0	1000	26	normal	59	0	0	0	0	30	18	normal	62	0	0	0	0	3600	11	overweight
742	57	1	1	0	0	500	14	normal	59	1	0	0	0	1000	16	normal	62	1	0	0	0	3600	11	normal
751	46	0	1	1	1	2600	16	normal	48	0	0	1	1	2400	16	overweight	51	0	1	1	1	12000	16	normal
752	45	1	1	1	1	1200	16	underweight	47	1	0	1	1	4200	17	underweight	50	1	0	1	1	12000	16	underweight
753	66	1	1	0	0	6000	16	normal	68	1	0	0	0	3000	16	overweight	71	1	0	0	0	12000	17	overweight
761	71	0	1	0	0	3600	16	underweight	73	0	0	0	0	4000	17	obese
762	67	1	1	0	0	3500	16	overweight	69	1	0	0	0	3600	16	normal
771	48	1	1	1	1	2000	16	normal	50	1	0	1	1	800	15	normal	53	1	0	1	1	8000	16	normal
772	47	0	1	1	1	5000	16	normal	49	0	0	1	1	800	16	overweight	52	0	1	1	1	8000	16	overweight
781	49	1	1	1	0	3600	16	normal	51	1	0	1	0	800	13	normal	54	1	1	1	0	6000	17	normal
782	54	0	1	1	0	3000	16	normal	56	0	0	1	0	1500	16	normal	59	0	1	1	0	6000	16	normal
791	45	1	1	1	0	800	16	normal	47	1	0	1	0	1500	16	normal	50	1	0	1	0	5000	17	normal
792	46	0	1	1	1		16	normal	48	0	1	1	1	12000	16	normal	51	0	1	1	1	5000	16	normal
793	73	0	1	0	0	2000	21	normal	75	0	0	0	0	7000	21	normal	78	0	0	0	0	5000	21	normal
794	70	1	1	0	0	7000	16	normal	72	1	0	0	0	4000	18	normal	75	1	0	0	0	5000	18	overweight
801	46	1	1	1	0	5000	16	underweight	48	1	0	1	0	4000	16	underweight
802	46	0	1	1	0	2500	16	normal	48	0	0	1	0	1010	16	normal
811	65	0	1	0	0	2300	16	overweight
812	66	1	1	0	0	0	16	normal
821	63	1	1	0	0	4000		normal	65	1	0	0	0			normal	68	1	0	0	0	3000	21	normal
822	64	0	1	0	0	1300	16	normal	66	0	0	0	0	740	13	normal	69	0	1	0	0	3000	16	normal
823	48	0	1	1	0	500	16	overweight	50	0	0	1	0	8000	10	obese	53	0	1	1	0	3000	16	overweight
824	45	1	1	1	0	600	17	normal	47	1	0	1	0	1000	15	normal	50	1	0	1	0	3000	19	normal
831	56	1	1	1	0	600	18	overweight
841	76	0	1	1	0	300	17	normal	78	0	0	1	0	600	29	overweight	81	0	0	1	0	864	25
842	69	1	1	0	0	2000	16	obese	71	1	0	0	0	7000	10	obese	74	1	1	0	0	864	13	obese
851	77	1	1	0	0	7800	21	normal	79	1	0	0	0	7000	16	normal	82	1	0	0	0	5000	18	normal
861	53	0	1	1	0	3600	16	overweight
871	46	1	1	1	0	500	16	normal	48	1	0	1	0	8000	16	normal	51	1	0	1	0	5000	11	normal
872	75	1	1	0	0	300	16	underweight	77	1	0	0	0	1800	16	normal	80	1	0	0	0	5000	10	normal
881	75	0	1	0	0	300	16	overweight	77	0	0	0	0	1910	16	normal	80	0	0	0	0	3500	12	overweight
882	74	1	1	0	0	1036	20	obese	76	1	0	0	0	2136	17	obese	79	1	0	0	0	3500	21	obese
891	56	0	1	0	0	1000	15	obese	58	0	1	0	0	6000	13	obese	61	0	1	0	0	3600	12	obese
901	59	1	1	0	0	4000	15	normal	61	1	0	0	0	500	21	normal
911	67	0	1	0	0	1800	13	normal
921	52	1	1	1	0	3600	16	underweight	54	1	0	1	0	4000	21	underweight	57	1	1	1	0	1200	12	normal
922	52	0	1	1	0	1200	19	obese	54	0	0	1	0	2200	21	obese	57	0	1	1	0	1000	12	obese
931	81	0	1	0	0	2500	15	normal	83	0	0	0	0	3600	13	normal	86	0	0	0	0	2500	12	normal
932	75	1	1	0	0	4000	13	normal	77	1	0	0	0	2400	19	normal	80	1	0	0	0	2500	12	normal
941	78	1	1	0	0	1000	13	normal	80	1	0	0	0	1600	23	normal	83	1	0	0	0	3600	14	normal
951	60	1	1	0	0	4000	13	normal	62	1	0	0	0	230	20	normal	65	1	0	0	0	120	13	normal
952	68	0	1	0	0	0	10	underweight	70	0	0	0	0	6000	24	underweight	73	0	1	0	0	120	12	normal
961	63	0	1	1	0	0	24	obese	65	0	0	1	0	4800	32	normal
971	56	1	1	0	0	2400	10	normal
981	53	1	1	0	0	0	19	normal	55	1	0	0	0	5800	26	normal	58	1	1	0	0	2480	13	normal
982	55	0	1	0	0	370	14	overweight	56	0	0	0	0	5800	20	overweight	59	0	1	0	0	2480	12	overweight
991	61	1	1	0	0	2500	23	overweight
1001	52	1	1	1	0	1200	15	normal	54	1	0	1	0	1320	15	overweight	57	1	1	1	0	3240	10	overweight
1011	82	1	1	0	0	0	20	normal
1021	77	0	1	0	0	332	22	overweight	79	0	0	0	0	450	36	overweight
1022	73	1	1	0	0		30	normal	75	1	0	0	0	3000	31	obese
1023	52	0	1	1	0	200	10	overweight
1024	50	1	1	0	0	0	13	obese
1031	83	1	1	0	0	150	28	obese	85	1	0	0	0	3000	24	overweight	88	1	0	0	0	1296	26	normal
1032	45	0	1	0	0	1000	15	overweight	47	0	0	0	0	2500	14	overweight	50	0	0	0	0	1296	12	normal
1041	83	1	1	0	0	3000	21	normal	85	1	0	0	0	3000	19	normal	88	1	0	0	0	108	12	normal
1051	79	0	1	0	0	3000	10	normal	81	0	0	0	0	860	17	overweight	84	0	0	0	0	980	15	overweight
1052	69	1	1	0	0	100	12	normal	71	1	0	0	0	1500	20	normal	74	1	0	0	0	980	12	normal
1061	85	1	1	0	0	1500	29		87	1	0	0	0	1200	28	obese	90	1	0	0	0	108	36	normal
1071	75	1	1	0	0	1500	10	underweight	77	1	0	0	0	5030	14	normal
1072	80	0	1	0	0	500	22	normal	82	0	0	0	0	2670	10	normal
1081	87	1	1	0	0	1000	27	normal	89	1	0	0	0	1800	24	overweight	92	1	0	0	0	108	29	normal
1091	85	1	1	1	0	6000	28	underweight	87	1	0	1	0	5000	25	normal	90	1	0	1	0	3600	20	underweight
1092	60	0	1	1	1	2400	14	overweight	62	0	0	1	1	2400	10	overweight	65	0	0	1	1	3600	19	overweight
1093	51	1	1	1	1	4800	40	underweight	53	1	0	1	1	3000	21	normal	57	1	0	1	1	3600	25	underweight
1101	77	1	1	0	0	2000	13	underweight	79	1	0	0	0	644	16	underweight	82	1	0	0	0	1220	15	underweight
1102	81	0	1	0	0	500	13	normal	83	0	0	0	0	1100	10	overweight	87	0	0	0	0	1224	14	normal
1111	89	1	1	0	0	1000	20	normal									94	1	0	0	0	96	24	normal
1121	65	1	1	1	0	1200	13	obese	67	1	0	1	0	2630	13	obese	70	1	0	1	0	1000	13	obese
1122	69	0	1	1	1	1200	10	overweight	71	0	0	1	1	2400	10	normal	74	0	0	1	1	1000	10	normal
1131	49	1	1	0	0	1200	13	overweight	51	1	0	0	0	6500	12	overweight	54	1	0	0	0	600	12	overweight
1132	54	0	1	0	0	1500	13	overweight	56	0	0	0	0	5000	13	overweight	59	0	0	0	0	600	12	overweight
1141	46	0	1	1	1	1800	21	normal	48	0	0	1	1	3000	19	normal	51	0	1	1	1	1800	10	normal
1151	52	1	1	1	1	3600	14	normal
1152	57	0	1	1	1	1500	16	overweight
1161	49	1	1	0	0	2000	13	obese	51	1	0	0	0	5700	15	overweight	54	1	0	0	0	3600	15	overweight
1162	54	0	1	1	0	2400	16	overweight	56	0	0	1	0	480	13	overweight	59	0	1	1	0	3600	13	normal
1171	63	0	1	1	1	1000	13	overweight	65	0	0	1	1		13	normal	68	0	0	1	1	588	16	normal
1172	59	1	1	1	1	1000	31	underweight	61	1	0	1	1	2500	30	underweight
1173	84	1	1	0	0	1000	28	normal
1181	60	0	1	1	1	1500	13	overweight	62	0	0	1	1	2000	10	normal	65	0	0	1	1	4200	10	overweight
1182	54	1	1	1	0	1500	16	overweight	56	1	0	1	0	1000	10	normal	59	1	1	1	0	4200	12	normal
1183	81	1	1	0	0	1000	14	normal	83	1	0	0	0	4800	23	normal	86	1	0	0	0	4200	16	normal
1191	50	1	1	1	1	2000	13	normal
1201	50	1	1	1	1	3280	10	obese	52	1	0	1	1	3500	12	obese	55	1	0	1	1	4200	12	obese
1211	49	1	1	1	0	7200	12	obese	51	1	0	1	0	3000	12	obese	54	1	0	1	0	3600	12	obese
1221	52	1	1	1	0	600	19	normal	54	1	0	1	0	2430	10	overweight	57	1	0	1	0	7200	10	normal
1222	54	0	1	1	1	600	13	obese	56	0	0	1	1	600	17	overweight	59	0	1	1	1	7200	12	obese
1231	69	1	1	1	0	360	13	obese	71	1	0	1	0	1800	13	obese	74	1	0	1	0	3000	10	obese
1232	74	0	1	1	0	4800	13	overweight	76	0	0	1	0	1100	13	overweight	79	0	0	1	0	3000	10	overweight
1241	46	1	1	1	1	2400	13	obese	48	1	0	1	1	1200	11	obese	51	1	0	1	1	4800	11	obese
1242	50	0	1	1	1	4000	13	obese	52	0	0	1	1	1000	12	obese	55	0	1	1	1	6000	10	obese
1251	55	0	1	1	0	500	14	overweight	57	0	0	1	0	2500	12	overweight	60	0	1	1	0	1800	10	overweight
1261	61	1	1	0	0	600	25	overweight	63	1	0	0	0	1560	24	overweight	66	1	0	0	0	600	15	overweight
1271	64	1	1	0	0	1700	10	normal
1281	50	1	1	1	0	0	10	normal	52	1	0	1	0	5000	16	obese	55	1	1	1	0	1200	16	obese
1291	59	1	1	1	1	1000	14	overweight	61	1	0	1	1	4800	18	overweight	64	1	1	1	1	1944	11	obese
1301	59	1	1	1	0	1000	13	normal	61	1	0	1	0	960	14	normal	64	1	1	1	0	1900	10	normal
1302	59	0	1	1	0	500	13	obese	61	0	0	1	0	2160	13	obese	64	0	1	1	0	1900	11	obese
1311	58	1	1	1	0	1000	13	overweight
1312	60	0	1	1	1	1000	10	obese
1321	49	1	1	1	1	300	12	overweight	51	1	0	1	1	1000	22	overweight	54	1	0	1	1	1440	17	normal
1322	87	1	1	0	0	2000	40	overweight
1331	50	1	1	1	0	3000	30	normal	52	1	0	1	0	2360		normal	55	1	0	1	0	6000		normal
1332	61	0	1	1	1	300	10	normal	63	0	0	1	1	1200	14	normal	66	0	1	1	1	6180	13	normal
1341	59	0	1	0	0	1200	27	normal	61	0	0	0	0	700	16	normal	64	0	0	0	0	2700	14	normal
1342	51	1	1	1	0	1500	13	obese	53	1	0	1	0	500	16	obese	56	1	1	1	0	2700	12	obese
1343	83	1	1	0	0	3640	16	normal
1351	78	1	1	0	0	1200	10	obese	80	1	0	0	0	108	19	overweight	83	1	0	0	0	360	18	overweight
1361	54	1	1	0	0	1200	10	overweight	56	1	0	0	0	3600	16	normal	59	1	1	0	0	4680	12	obese
1362	64	0	1	0	0	3500	10	overweight	66	0	0	0	0	2400	27	overweight	69	0	0	0	0	4680	15	normal
1371	69	0	1	0	0	3600	12	obese	71	0	0	0	0	4000	20	obese	74	0	0	0	0	1200	12	obese
1372	62	1	1	0	0	2000	20	overweight	64	1	0	0	0	6000	26	normal	67	1	0	0	0	1200	16	obese
1381	51	1	1	0	0	2000	18	normal	53	1	0	0	0	5400	15	normal	56	1	1	0	0	3500	22	normal
1382	54	0	1	0	0	2000	24	normal	56	0	0	0	0	3500	16	normal	59	0	1	0	0	4000	17	normal
1391	80	1	1	0	0	4800	28	overweight
1392	57	1	1	1	0	700	16	obese
1401	56	1	1	0	0	1200	16	obese	58	1	0	0	0	3000	18	obese	61	1	0	0	0	2700	10	obese
1411	66	1	1	0	0	600	22	obese	68	1	0	0	0	4000	23	overweight	71	1	0	0	0	2400	22	overweight
1421	64	1	1	0	0	600	30	normal	66	1	0	0	0	4000	37	underweight	69	1	0	0	0	420	34	normal
1431	62	0	1	0	0	600	18	obese	64	0	0	0	0	7500	22	overweight	67	0	1	0	0	1000	29	obese
1441	45	1	1	1	0	900	17	normal	47	1	0	1	0	5000	12	normal	50	1	0	1	0	4000	16	normal
1451	76	0	1	0	0	2400	17	overweight	78	0	0	0	0	6000	16	normal	81	0	0	0	0	2800	16	overweight
1461	48	1	1	1	0	2000	16	overweight	50	1	0	1	0	3000	17	obese	53	1	1	1	0	2040	16	obese
1463	82	1	1	0	0	2000	17	underweight	84	1	0	0	0	200	28	normal	87	1	0	0	0	2040	31	underweight
1471	70	1	1	0	0	2000	22	normal	72	1	0	0	0	4200	22	overweight	75	1	0	0	0	708	22	normal
1481	52	1	1	0	0	1800	21	obese	54	1	0	0	0	3000	17	overweight	57	1	0	0	0	6000	23	obese
1491	51	1	1	1	0	2000	23	normal	53	1	0	1	0	2400	16	normal	56	1	1	1	0	7000	16	normal
1501	67	0	1	1	0	2400	16	normal	69	0	0	1	0	2000	16	normal	72	0	0	1	0	804	24	normal
1502	62	1	1	1	0	600	19	obese	64	1	0	1	0	1000	22	overweight	67	1	0	1	0	804	17	obese
1511	64	0	1	0	0	1800	24	overweight
1512	58	1	1	0	0	1000	22	overweight
1521	51	0	1	0	0	2100	18	overweight	53	0	0	0	0	18000	16	overweight	56	0	0	0	0	480	22	normal
1531	68	0	1	0	0	1100	16	obese	70	0	0	0	0	660	18	normal
1532	64	1	1	0	0	1800	16	normal	66	1	0	0	0	4300	21	normal	69	1	0	0	0	420	25	normal
1541	59	0	1	1	1	1200	16	normal
1551	70	1	1	1	0	1200	16	overweight	72	1	0	1	0	2160	16	normal	75	1	0	1	0	108	16	normal
1561	55	1	1	1	0	200	20	overweight	57	1	0	1	0	2400	18	overweight	60	1	0	1	0	7000	22	overweight
1571	69	1	1	1	0	3000	13	underweight	71	1	0	1	0	4800	24	overweight	74	1	0	1	0	2500	23	overweight
1581	68	1	1	0	0	700	16	overweight
1591	54	1	1	1	0	600	20	obese
1601	75	1	1	0	0	2200	20	overweight	77	1	0	0	0	5000	20	overweight
1611	54	1	1	0	0	3600	17	normal
1621	73	1	1	0	0	4800	15	obese	75	1	0	0	0	2400	25	obese	78	1	0	0	0	1200	24	obese
1631	59	1	1	0	0	2400	38	overweight	61	1	0	0	0	1200	37	overweight	64	1	1	0	0	300	38	normal
1641	47	1	1	1	0	600	10	normal	49	1	0	1	0	1300	13	normal	52	1	1	1	0	4680	19	normal
1642	51	0	1	1	0	3000	10	normal	53	0	0	1	0	3000	13	normal	56	0	1	1	0	4680	11	normal
1651	54	1	1	0	0	2000	17	obese
1661	67	1	1	0	0	1000	10	overweight	69	1	0	0	0	1500	23	overweight	72	1	1	0	0	360	24	normal
1671	55	1	1	1	0	3600	22	normal
1681	63	1	1	1	1	1200	19	obese	65	1	0	1	1	1000	20	overweight	68	1	0	1	1	3600	23	normal
1691	76	1	1	0	0	2000	34	normal	78	1	0	0	0	4000	36	normal	81	1	0	0	0	348	40	normal
1701	49	1	1	1	0	3600	16	normal	51	1	0	1	0	4000	19	normal	54	1	1	1	0	4000	22	normal
1711	56	1	1	0	0	1000	17	normal
1721	63	0	1	0	0	3000	17	normal
1722	62	1	1	0	0	1000	23	normal
1731	71	0	1	0	0	1200	16	normal	73	0	0	0	0	2500	19	normal	76	0	0	0	0	840	16	normal
1732	64	1	1	0	0	4000	16	normal	66	1	0	0	0	1000	18	normal	69	1	0	0	0	840	16	normal
1741	62	1	1	0	0	2000	19	normal	64	1	0	0	0	1400	13	normal	67	1	0	0	0	3600	16	normal
1751	60	1	1	0	0	30	21	normal	62	1	0	0	0	2800	16	normal	65	1	1	0	0	480	16	normal
1761	57	1	1	0	0	500	17	normal	59	1	0	0	0	1500	16	normal	62	1	0	0	0	2400	19	normal
1762	56	0	1	1	0	5000	16	normal	58	0	0	1	0	720	13	normal	61	0	1	1	0	2400	16	normal
1763	87	0	1	0	0	840	16	obese	89	0	0	0	0	7200		normal
1764	75	1	1	0	0	1400	16	overweight	77	1	0	0	0	7200	20	normal	80	1	0	0	0	2400	22	overweight
1771	70	0	1	0	0	1200	16	overweight	72	0	0	0	0	5300	13	normal	75	0	0	0	0	1800	24	overweight
1772	64	1	1	0	0	180	16	obese	66	1	0	0	0	1800	15	normal	69	1	0	0	0	1800	16	overweight
1781	68	1	1	0	0	1060	18	obese	70	1	0	0	0	1800	20	normal	73	1	0	0	0	3000	20	normal
1782	78	0	1	0	0	1200	17	normal	80	0	0	0	0	1000	18	normal	83	0	0	0	0	3000	16	overweight
1791	66	1	1	0	0		16	overweight	68	1	0	0	0	24	10	obese	71	1	1	0	0	360	22	overweight
1801	65	0	1	0	0	450	22	obese
1811	47	0	1	1	1	800	26	obese	49	0	0	1	1	500	16	overweight
1821	69	1	1	0	0	1000	19	normal	71	1	0	0	0	3000	13	overweight	74	1	0	0	0	150	21	overweight
1831	59	0	1	1	0	1000	16	obese	61	0	0	1	0	2400	34	obese	64	0	0	1	0	2400	16	obese
1832	53	1	1	0	0	2500	16	overweight	55	1	0	0	0	680	16	normal	58	1	0	0	0	2400	20	overweight
1841	48	0	1	1	1	1100	16	overweight	50	0	0	1	1	2560	16	normal	53	0	1	1	1	6000	22	normal
1842	46	1	1	1	0	6000	21	overweight	48	1	0	1	0	1200	16	overweight	51	1	1	1	0	6000	21	overweight
1851	48	1	1	1	0	2000	16	normal	50	1	0	1	0	24	16	normal
1861	63	1	1	0	0		12	obese	65	1	0	0	0	3120	17	obese	68	1	0	0	0	760	26	obese
1862	66	0	1	0	0	3000	15	obese	68	0	0	0	0	2400	16	overweight	71	0	0	0	0	760	16	overweight
1871	82	1	1	0	0	1200	27
1881	76	1	1	0	0	600	18	overweight	78	1	0	0	0	5200	19	overweight	81	1	0	0	0	5000	21	normal
1891	75	1	1	0	0	0	23	overweight	77	1	1	0	0	3000	21	normal	80	1	0	0	0	530	23	obese
1901	48	1	1	1	0	180	10	obese	50	1	1	1	0	3500	16	obese	53	1	1	1	0	1500	17	obese
1902	50	0	1	1	0	2000	12	obese	52	0	0	1	0	1200	19	obese	55	0	1	1	0	1500	17	obese
1903	87	1	1	0	0	12	22	underweight	89	1	0	0	0	2520	17	underweight
1911	51	1	1	0	0	12	20	overweight	53	1	0	0	0	2000	17	normal	56	1	1	0	0	1440	17	normal
1912	52	0	1	0	0	1500	11	obese	54	0	0	0	0	2400	18	overweight	57	0	0	0	0	2100	18	normal
1921	71	0	1	0	0	1500	21	normal	73	0	0	0	0	50	17	normal	76	0	1	0	0	1320	18	normal
1922	69	1	1	0	0	2000	25	normal	71	1	0	0	0	2160	16	normal	74	1	0	0	0	1320	16	normal
1923	46	0	1	0	0	500		obese	48	0	0	0	0	312	23	overweight	51	0	0	0	0	1320	22	overweight
1931	84	1	1	1	0	800	32	normal	86	1	0	1	0	500	26	normal	89	1	0	1	0	60	29	normal
1932	85	0	1	1	1	1200	37	normal
1941	49	1	1	0	0	1000	16	obese	51	1	0	0	0	1200	16	overweight
1951	60	1	1	0	0	2400	37	overweight
1961	87	1	1	0	0		18	obese	89	1	0	0	0	4720	29	normal
1971	68	0	1	1	0	3000	16	overweight	70	0	0	1	0	3720	13	normal	73	0	0	1	0	840	10	normal
1972	62	1	1	0	0	2000	26	obese	64	1	0	0	0	3720	13	obese	67	1	0	0	0	840	19	obese
1981	65	1	1	0	0	130	16	overweight	67	1	0	0	0	4800	23	obese	70	1	0	0	0	1300	21	overweight
1991	60	0	1	0	0	800	16	overweight	62	0	0	0	0	4320	16	overweight	65	0	1	0	0	1855	22	normal
2001	73	1	1	0	0	100	16	overweight	75	1	0	0	0	1800	17	overweight	78	1	0	0	0	3600	21	normal
2011	59	1	1	0	0	3000	25	obese	61	1	0	0	0	3600	16	obese
2021	81	0	1	0	0	4000	16	overweight	83	0	0	0	0	3600	23	normal	86	0	0	0	0	2400	29	underweight
2022	76	1	1	0	0	2400	28	overweight	78	1	0	0	0	1000	30	overweight	81	1	0	0	0	2400	29	normal
2031	52	1	1	0	0	3600	23	obese	54	1	0	0	0	1840	22	overweight	57	1	0	0	0	2400	20	obese
2041	77	1	1	0	0	3000	31	overweight	79	1	0	0	0		28	normal
2042	77	0	1	1	0	4000	28	normal	79	0	0	1	0	5000	27
2051	76	1	1	0	0		20	obese
2061	81	1	1	0	0	1200	25	underweight
2071	80	0	1	0	0	3000	15	normal	82	0	0	0	0	8400	31	normal
2081	83	1	1	0	0	1200	22	obese
2091	78	0	1	0	0	1100	24	underweight	80	0	0	0	0	3000	19	underweight	83	0	0	0	0	5000	24	underweight
2092	72	1	0	0	0	1200	15	underweight	74	1	0	0	0	300	22	underweight	77	1	0	0	0	5000	22	normal
2101	81	0	0	1	1		26	normal
2111	89	1	1	0	0		22
2121	70	0	0	0	0	150	14	overweight	72	0	0	0	0	500	16	obese	75	0	0	0	0	3500	17	obese
2131	70	0	0	0	0		15	normal	72	0	0	0	0		23	underweight	75	0	0	0	0	2000	24	normal
2132	66	1	0	0	0		16	normal	68	1	0	0	0	4000	23	normal	71	1	0	0	0	2000	23	normal
2141	67	0	0	0	0	1200	21	normal	69	0	0	0	0	300	21	normal	72	0	0	0	0	2000	21	overweight
2151	79	0	1	0	0	1200	20	overweight	81	0	0	0	0	1500	25	overweight	84	0	0	0	0	2000	24	obese
2161	60	0	0	0	0	3000	12	normal
2171	75	0	1	1	0	3000	13	overweight	77	0	0	1	0	3000	16	obese	80	0	0	1	0	108	16	obese
2172	74	1	0	0	0		14	normal	76	1	0	0	0	1000	16	obese	79	1	0	0	0	108	23	overweight
2181	63	0	0	0	0		15	overweight	65	0	0	0	0	2400	20	normal	68	0	0	0	0	1000	23	normal
2182	60	1	0	0	0		12	normal	62	1	0	0	0	4260	16	overweight	65	1	1	0	0	1000	24	obese
2191	68	0	1	1	0		15	normal	70	0	0	1	0	720	18	normal
2192	56	1	0	0	0		17	normal	58	1	0	0	0	2800	16	normal
2201	70	0	1	1	0		11	overweight	72	0	0	1	0	100	16	normal	75	0	0	1	0	3000	30	normal
2202	58	1	0	0	0	3000	13	overweight	60	1	0	0	0	600	16	normal	63	1	0	0	0	3000	17	normal
2211	77	0	0	0	0	3000	16	normal	79	0	0	0	0	1200	24	normal	82	0	0	0	0	408	29	normal
2212	63	1	0	0	0	3000	16	normal	65	1	0	0	0	1800	21	normal	68	1	0	0	0	408	26	overweight
2221	81	0	1	0	0	3000	24	normal	83	0	0	0	0	4000	16	normal	86	0	0	0	0	1200	17	normal
2222	49	1	1	0	0		18	underweight	51	1	0	0	0	3140	16	normal	54	1	1	0	0	1200	18	normal
2231	76	0	1	0	0		14	overweight
2232	66	1	0	0	0		12	overweight
2241	83	0	1	0	0	3600	14	underweight	85	0	0	0	0	4500	18	underweight	88	0	0	0	0	168	16	underweight
2242	77	1	0	0	0		15	normal	79	1	0	0	0	300	24	obese	82	1	0	0	0	168	18	obese
2251	72	0	0	1	0		13	overweight	74	0	0	1	0	1200	16	normal	77	0	0	1	0	780	14	overweight
2252	65	1	0	1	0		19	normal	67	1	0	1	0	1800	22	overweight	70	1	0	1	0	780	20	normal
2261	81	1	1	0	0		24	underweight	83	1	0	0	0	896	28	underweight	86	1	0	0	0	1000	18	underweight
2271	74	0	0	1	1	1800	16	overweight									79	0	1	1	1	4980	10	overweight
2272	65	1	1	1	1	1800	16	obese									70	1	0	1	1	4980	15	normal
2281	69	0	0	0	0	2500	18	overweight	71	0	0	0	0	3000	20	overweight	74	0	1	0	0	960	16	overweight
2282	69	1	1	0	0	1000	16	obese	71	1	0	0	0	10	21	obese	74	1	0	0	0	960	23	obese
2291	62	0	0	0	0	1000	19	normal	64	0	0	0	0	1800	16	normal	67	0	1	0	0	1608	13	normal
2292	62	1	0	0	0	2400		obese	64	1	0	0	0	3000		obese	67	1	0	0	0	1608		obese
2301	73	0	0	0	0	2400	16	normal	75	0	0	0	0	1800	16	normal
2302	64	1	0	0	0	62	22	normal	66	1	0	0	0	3000	17	overweight
2311	66	1	0	0	0	600	27	overweight	68	1	0	0	0	4000	22	obese	71	1	0	0	0	1200	17	obese
2312	67	0	0	0	0	430	24	normal	69	0	0	0	0	5700	16	normal	72	0	0	0	0	1200	14	obese
2321	68	0	0	1	0	80	21	overweight	70	0	0	1	0	6000	33	obese	73	0	0	1	0	2500	22	overweight
2322	64	1	0	0	0	200	20	obese	66	1	0	0	0	2000	28	overweight	69	1	0	0	0	2500	18	obese
2331	49	0	1	1	1		16	overweight	51	0	0	1	1	2000	14	normal	54	0	1	1	1	6500	14	normal
2341	73	0	0	0	0	792	26	underweight	75	0	0	0	0	6000	23	underweight
2342	70	1	0	0	0	792	20	overweight	72	1	0	0	0	3000	16	obese
2351	72	0	1	1	1		16	normal
2352	67	1	0	0	0		20	normal	69	1	0	0	0		25	overweight	72	1	0	0	0	800	20	obese
2361	65	1	0	0	0	480	18	normal	67	1	0	0	0	4800	19	normal	70	1	1	0	0	1280	18	normal
2371	86	0	0	0	0	12	16
2372	88	1	1	0	0		19		90	1	0	0	0	1320	22	normal	93	1	0	0	0	1300	22	normal
2373	68	0	0	1	0	300	16	overweight	70	0	0	1	0	5000	20	obese	73	0	0	1	0	1300	19	overweight
2374	68	1	1	0	0	3600	18	normal	70	1	0	0	0	4560	18	normal	73	1	1	0	0	1200	17	normal
2381	73	0	0	1	1	180	16	obese	75	0	0	1	1	1000	15	obese	78	0	1	1	1	2000	15	obese
2382	67	1	0	1	0		16	obese	69	1	0	1	0	300	15	obese	72	1	0	1	0	2000	16	overweight
2391	62	1	1	0	0		16	overweight	64	1	0	0	0	3500	15	obese	67	1	0	0	0	600	14	obese
2392	63	0	0	0	0	0	16	overweight	65	0	0	0	0	1000	16	normal	68	0	1	0	0	600	14	normal
2401	64	0	0	1	0	0	16	overweight	66	0	0	1	0	2900	15	overweight	69	0	1	1	0	3600	17	normal
2402	59	1	0	1	1		16	obese	61	1	0	1	1	530	15	normal	64	1	0	1	1	3600	17	overweight
2411	57	1	0	0	0	0	16	obese	59	1	0	0	0	3360	17	obese	62	1	0	0	0	2004	15	obese
2412	62	0	0	1	0		16	obese	64	0	0	1	0	11700	16	overweight	67	0	1	1	0	2004	13	overweight
2421	59	0	0	1	0	400		overweight	61	0	0	1	0	3000		overweight	64	0	0	1	0	1500		obese
2422	60	1	0	0	0	1200	16	normal	62	1	0	0	0	3000	16	normal	65	1	0	0	0	1500	15	normal
2431	70	0	0	0	0	1200	16	overweight	72	0	0	0	0	2000	21	overweight	75	0	0	0	0	350	17	normal
2432	65	1	0	0	0	0		obese
2441	74	0	0	0	0	0	16	normal	76	0	0	0	0	5000	16	underweight
2451	87	0	1	1	0	1300	26	overweight	89	0	0	1	0	2800	16	normal
2452	79	1	1	0	0	1200	29	obese	81	1	0	0	0	500	24	overweight	84	1	0	0	0	2500	19	overweight
2453	48	0	0	1	0	5000	19	obese	50	0	0	1	0	600	16	obese	53	0	0	1	0	2500	15	obese
2461	53	1	1	1	0	5000	16	overweight	55	1	0	1	0	1740	15	overweight	58	1	0	1	0	1100	15	overweight
2462	59	0	0	1	0	0	16	normal	61	0	0	1	0	1200	14	overweight	64	0	0	1	0	1100	14	obese
2463	76	1	1	0	0	350	22	overweight	78	1	0	0	0	1000	25	overweight	81	1	0	0	0	1100	14	normal
2471	65	1	0	0	0	0	19	normal	67	1	0	0	0	5500	24	normal	70	1	0	0	0	400	22	normal
2481	66	0	1	0	0	1200	16	obese	68	0	0	0	0	3600	16	obese	71	0	0	0	0	500	14	obese
2491	65	0	0	0	0	0	16	normal
2492	61	1	0	0	0	0	19	normal
2501	64	0	1	1	1	6000	16	normal
2502	53	1	1	1	0	3000	17	overweight
2511	67	0	0	0	0	2000	17	overweight	69	0	0	0	0	650	14	overweight	72	0	1	0	0	960	16	normal
2512	65	1	1	0	0	2000	16	obese	67	1	0	0	0	410	14	obese	70	1	0	0	0	1800	16	obese
2521	90	1	0	0	0		20	obese	92	1	0	0	0	3240	22		95	1	0	0	0	2160	16	overweight
2522	71	0	0	0	0		16	overweight	73	0	0	0	0	3480	16	overweight	76	0	0	0	0	2160	11	overweight
2523	71	1	0	0	0	5000	17	obese	73	1	0	0	0	1800	18	overweight	76	1	0	0	0	2160	14	obese
2531	67	0	0	1	0	5000	16	normal	69	0	0	1	0	1650	18	normal	72	0	0	1	0	1200	16	normal
2532	66	1	1	1	0		16	overweight	68	1	0	1	0	5040	16	overweight	71	1	0	1	0	1200	16	overweight
2541	73	0	1	0	0	480	23	normal	75	0	0	0	0	3000	15	normal
2542	72	1	1	0	0		19	normal	74	1	0	0	0	3000	14	normal	77	1	0	0	0	1000	22	normal
2552	52	1	1	1	0		16	obese
2561	72	1	1	0	0	5000	19	obese	74	1	0	0	0	2020	17	overweight	77	1	0	0	0	1740	16	obese
2571	62	1	1	1	0	5000	16	obese	64	1	0	1	0	960	13	obese	67	1	0	1	0	3480	13	obese
2572	67	0	0	1	1	660	16	overweight	69	0	0	1	1	6000	13	overweight	72	0	0	1	1	3480	15	obese
2581	57	0	1	0	0	660	16	normal	59	0	0	0	0	760	17	normal	62	0	0	0	0	1600	11	overweight
2582	54	1	0	1	0	0	16	normal	56	1	0	1	0	1000	16	normal	59	1	1	1	0	1600	12	normal
2591	75	1	0	0	0	1200	16	normal	77	1	0	0	0	1600	16	normal	80	1	0	0	0	2300	14	normal
2592	57	0	0	0	0	1200	16	overweight	59	0	0	0	0	3000	17	overweight	62	0	1	0	0	2500	12	normal
2593	55	1	0	0	0	6000	16	obese	57	1	0	0	0	4220	16	overweight	60	1	1	0	0	2300	14	obese
2601	65	0	0	1	1	6000	16	normal	67	0	0	1	1	4200	16	normal	70	0	0	1	1	1600	15	normal
2602	62	1	0	0	0	60	17	obese	64	1	0	0	0	1500	19	obese	67	1	0	0	0	1600	15	obese
2611	57	0	0	0	0	1200	16	overweight	59	0	0	0	0	2400	16	overweight	62	0	1	0	0	1500	15	overweight
2612	54	1	0	0	0		19	obese	56	1	0	0	0	636	21	overweight	59	1	0	0	0	1500	18	overweight
2621	66	1	0	0	0		16	normal	68	1	0	0	0	432	16	normal	72	1	0	0	0	348	19	normal
2631	82	1	0	0	0	2500	28		84	1	0	0	0	590	30
2641	56	0	1	0	0	2400	16	obese	58	0	0	0	0	552	14	overweight	61	0	1	0	0	3000	16	overweight
2642	54	1	0	0	0	3000	16	normal	56	1	0	0	0	552	16	normal	59	1	1	0	0	3000	15	normal
2651	68	0	1	0	0	3000	16	normal	70	0	0	0	0	3000	18	normal	73	0	1	0	0	1440	17	normal
2652	63	1	0	0	0	2400	23	normal	65	1	0	0	0	480	18	obese	68	1	0	0	0	1440	16	overweight
2661	56	0	1	0	0	2500	17	overweight	58	0	0	0	0	1200	17	overweight	61	0	0	0	0	2400	16	overweight
2662	52	1	0	1	0	0	17	obese	54	1	0	1	0	1200	18	obese	57	1	0	1	0	2400	17	obese
2671	66	0	0	0	0	0	16	overweight	68	0	0	0	0	1200	16	obese	71	0	1	0	0	1000	16	overweight
2672	59	1	1	0	0	8000	20	obese	61	1	0	0	0	6500	21	obese	64	1	1	0	0	1000	19	obese
2681	60	0	1	0	0	8000	15	normal	62	0	0	0	0	960	19	normal	65	0	1	0	0	1200	16	normal
2682	57	1	0	0	0	3600	25	obese	59	1	0	0	0	2880	25	obese	62	1	0	0	0	1200	16	obese
2691	68	0	0	1	0		16	overweight	70	0	0	1	0	2880	14	overweight	73	0	1	1	0	1500	16	overweight
2692	64	1	0	0	0	2000	16	overweight	66	1	0	0	0	5000	14	overweight	69	1	0	0	0	1500	20	normal
2701	77	1	0	0	0	0	20	obese	79	1	0	0	0	2510	23	obese	82	1	0	0	0	5000	14	obese
2702	57	0	0	0	0	0	16	obese	59	0	0	0	0		14	obese	62	0	1	0	0	5000	15	obese
2703	52	1	1	0	0	600	16	normal	54	1	0	0	0		14	normal	57	1	1	0	0	5000	17	normal
2711	51	1	0	0	0	4800	18	normal	53	1	0	0	0	5000	16	normal	56	1	1	0	0	1200	13	normal
2721	80	1	0	0	0	4800	27	normal
2731	69	1	1	0	0	10000	17	obese
2732	74	0	0	0	0	600	27	overweight
2741	49	1	0	0	0	6000	14	obese
2742	47	0	0	0	0	300	12	overweight
2751	59	1	0	0	0	340	22	obese	61	1	0	0	0	420	22	normal	64	1	0	0	0	600	17	normal
2752	68	0	0	0	0	6000	20	overweight	70	0	0	0	0	3600	16	overweight	73	0	0	0	0	600	14	normal
2761	63	1	1	0	0	6000	12	normal	65	1	0	0	0	2100	17	normal	68	1	0	0	0	450	14	normal
2762	68	0	1	0	0	6000	21	overweight	70	0	0	0	0	20	16	normal	73	0	0	0	0	450	16	normal
2771	60	1	0	1	0	6000	12	overweight	62	1	0	1	0	2000	14	overweight	65	1	1	1	0	1500	12	normal
2772	60	0	0	1	1	4000	12	obese	62	0	0	1	1		16	overweight	65	0	0	1	1	2040	13	overweight
2773	58	1	1	0	0	4800	10	overweight	60	1	0	0	0	1200	16	normal	63	1	0	0	0	2040	13	normal
2781	74	0	0	0	0	4800	19	normal	76	0	0	0	0	4000	22	underweight
2782	67	1	0	0	0	4800	27	underweight	69	1	0	0	0	480	22	normal
2791	61	0	1	1	0	3000	10	obese	63	0	0	1	0	652	16	overweight	66	0	1	1	0	2000	16	obese
2792	59	1	1	0	0	300	10	normal	61	1	0	0	0	30	22	obese	64	1	0	0	0	2000	16	obese
2801	71	0	0	0	0		32	normal
2811	63	1	0	0	0		13	obese	65	1	0	0	0	2400	14	obese	68	1	0	0	0	1560	17	obese
2812	63	0	0	1	0	300	13	obese	65	0	0	1	0	1300	14	obese	68	0	0	1	0	2000	15	overweight
2821	65	0	1	1	1	3000	13	normal	67	0	0	1	1	2500	16	normal	70	0	0	1	1	1212	15	normal
2822	62	1	0	0	0	300	14	overweight	64	1	0	0	0	660	13	overweight	67	1	1	0	0	1212	15	overweight
2831	76	0	0	0	0	3000	14		78	0	0	0	0	180	16	normal	81	0	0	0	0	170	15	normal
2832	68	1	0	0	0	0	13	overweight	70	1	0	0	0	840	17	normal	73	1	0	0	0	170	16	normal
2841	70	0	0	0	0	1200	24		72	0	0	0	0	700	17	obese	75	0	1	0	0	840	19	overweight
2842	68	1	0	0	0	1200	31	overweight	70	1	0	0	0	2400	22	normal	73	1	0	0	0	840	20	normal
2851	48	1	0	0	0	5	23
2861	47	1	1	1	0	1800	10	normal
2862	51	0	0	1	0	4300	10	normal
2871	56	0	0	1	1	4300	28	normal	58	0	0	1	1	2400	18	normal	61	0	0	1	1	1800	15	normal
2872	53	1	0	1	0	3000	17	normal	55	1	0	1	0	240	15	normal	58	1	1	1	0	1800	15	normal
2881	48	1	0	1	0	3000	13	normal	50	1	0	1	0	4000	15	normal	53	1	1	1	0	4500	13	normal
2882	50	0	1	1	0	2400	12	obese	52	0	0	1	0	2000	16	overweight	55	0	1	1	0	4500	12	obese
2891	49	0	1	0	0	480	10	obese	51	0	0	0	0	2000	16	overweight
2892	48	1	0	0	0		13	normal	50	1	0	0	0	2000	16	normal
2901	59	0	1	1	0	2000	13	normal	61	0	0	1	0	240	16	normal	64	0	0	1	0	3000	14	normal
2902	56	1	1	1	0	2000	10	obese	58	1	0	1	0	1020	19	normal	61	1	1	1	0	3000	15	obese
2903	82	1	0	0	0		10	obese	84	1	0	0	0	1000	23	normal	87	1	0	0	0	3000	15	overweight
2911	65	1	0	0	0		15	overweight	67	1	0	0	0	2000	16	normal	70	1	0	0	0	830	19	normal
2912	71	0	0	0	0	3000	19	obese	73	0	0	0	0	24	15	overweight	76	0	0	0	0	830	17	overweight
2921	76	0	0	0	0	0	10	normal	78	0	0	0	0	1000	16	normal	81	0	0	0	0	500	16	underweight
2922	69	1	1	0	0	0	18	normal	71	1	0	0	0	600	24	normal	74	1	0	0	0	500	16	normal
2931	56	1	0	1	1	240	21	normal	58	1	0	1	1	1200	15	overweight
2932	57	0	0	1	1	1200	26	obese	59	0	0	1	1		19	obese
2941	58	1	0	0	0	1000	19	obese	60	1	0	0	0	1500	26	obese	63	1	0	0	0	500	18	obese
2942	58	0	1	0	0	1200	34	obese	60	0	0	0	0	1500	30		63	0	0	0	0	500	27	overweight
2951	66	1	0	1	0	1700	10	overweight
2952	66	0	0	1	1	700	13	normal
2961	49	0	0	1	0		14	normal	51	0	0	1	0		20	normal	54	0	0	1	0	10	20	normal
2962	56	1	0	0	0		34	overweight	58	1	0	0	0		30	normal	61	1	0	0	0	10	25	normal
2971	70	1	0	0	0		17		72	1	0	0	0		16	normal	75	1	1	0	0	500	18	normal
2972	70	0	1	0	0	5000	20		72	0	0	0	0	5000	15	normal	75	0	0	0	0	500	13	normal
2981	69	1	0			3000	18		71	1	0	0	0	1500	22	normal
2982	46	0	0	1	1	500	16	overweight	48	0	0	1	1		16	overweight	51	0	1	1	1	1800	15	overweight
2991	63	0	0	0	0		16	overweight
3001	61	1	0	0	0		13		63	1	0	0	0	1000	16	overweight
3002	67	0	0	1	0		13		69	0	0	1	0	1100	16	overweight	72	0	0	1	0		19	overweight
3011	75	1	0	0	0		22		77	1	0	0	0		27	obese	80	1	0	0	0	20	20	normal
3021	69	0	0	0	0		34		71	0	0	0	0	540	22	normal	74	0	0	0	0	400	17	normal
3022	64	1	0	0	0		22		66	1	0	0	0		22	overweight	69	1	1	0	0	400	18	normal
3031	77	1	0	0	0		22	overweight	79	1	0	0	0	620	20	normal	82	1	0	0	0	4000	17	overweight
3032	50	0	0	0	0		19	overweight	52	0	0	0	0	400	16	normal	55	0	1	0	0	4000	15	overweight
3033	52	1	0	0	0		12	overweight	54	1	0	0	0	500	16	overweight	57	1	0	0	0	4000	19	overweight
3041	67	1	1	1	1	5000	13	overweight	69	1	0	1	1	1800	18	normal	72	1	1	1	1		16	normal
3051	74	1	0	0	0	5000	22	overweight	76	1	0	0	0	300	20	obese	79	1	0	0	0	1000	16	obese
3061	72	1	0	0	0		17	overweight	74	1	0	0	0	1700	16	overweight
3071	73	1	0	0	0		12	normal	75	1	0	0	0		15	overweight	78	1	0	0	0		13	overweight
3081	73	1	0	0	0		19	obese	75	1	0	0	0	800	16	obese	78	1	0	0	0	600	22	obese
3091	70	1	0	0	0	3000	25	normal	72	1	0	0	0		27	normal	75	1	0	0	0	300	21	normal
3101	75	0	0	0	0	3000	20	obese	77	0	0	0	0		17	overweight
3111	69	1	0	0	0	2400	17	overweight	71	1	0	0	0	1500	16	obese	74	1	0	0	0	100	23	obese
3121	66	1	0	0	0	0	10	overweight	68	1	0	0	0	100	14	obese	71	1	0	0	0	1600	14	overweight
3122	71	0	1	0	0	3000	10	normal	73	0	0	0	0		16	obese	76	0	0	0	0	1600	16	overweight
3131	76	0	0	0	0	3000	32	obese	78	0	0	0	0		21	normal	81	0	0	0	0	220	16	normal
3132	86	0	1	1	1	3600	34		88	0	0	1	1	1000	28	overweight	91	0	0	1	1	200	23	normal
3141	67	1	0	0	0		25	normal
3151	57	1	1	1	0		15	obese	59	1	0	1	0	960	15	obese	62	1	1	1	0	5500	20	obese
3161	67	1	0	0	0		14	overweight	69	1	0	0	0	1500	25	overweight	72	1	0	0	0	1000	16	overweight
3162	68	0	0	1	0	0	11	obese	70	0	0	1	0	6500	17	obese	73	0	0	1	0	600	16	overweight
3171	57	1	0	0	0		30	obese	59	1	0	0	0	2500		obese	62	1	0	0	0	600		normal
3181	59	0	0	0	0		14	overweight	61	0	0	0	0	4500	30	overweight	64	0	0	0	0	1500		normal
3182	53	1	0	0	0	5000	15	obese	55	1	0	0	0	5000	23	overweight	58	1	0	0	0	1800	18	overweight
3191	59	1	0	0	0	5000	25	normal	61	1	0	0	0	5000	26	normal
3192	63	0	0	0	0		15	normal	65	0	0	0	0	300	22	normal
3201	62	1	0	0	0	4800	12	normal	64	1	0	0	0	492	22	obese	67	1	0	0	0	4000	16	overweight
3202	65	0	0	1	0	4000	13	overweight	67	0	0	1	0	612	16	normal	70	0	0	1	0	4000	16	normal
3211	82	0	0	1	1	8000	17	normal
3212	74	1	1	1	0	8000	14	underweight	76	1	0	1	0	600	15	underweight
3221	56	1	0	1	0	0	13	normal	58	1	0	1	0	600	15	normal	61	1	1	1	0	4500	13	normal
3231	80	1	0	0	0	0	22	normal	82	1	0	0	0	1160	19	normal	85	1	1	0	0	800	16	normal
3241	85	1	0	0	0	5000	24	normal	87	1	0	0	0	740	16	normal
3251	61	0	1	0	0	5000	23	obese	63	0	0	0	0	732	16	obese	66	0	1	0	0	1100	24	obese
3261	54	0	1	1	1	1200	15	obese	56	0	0	1	1	180	18	overweight	59	0	0	1	1	5400	19	overweight
3262	52	1	0	1	1	0	16	normal	54	1	0	1	1	2160	15	normal	57	1	1	1	1	5400	14	normal
3271	65	1	1	0	0	100	27	obese	67	1	0	0	0	444	23	obese
3281	48	1	1	0	0	1500	30	normal	50	1	0	0	0	2600	17	overweight	53	1	0	0	0	5500	16	overweight
3291	45	1	0	1	1	2500	17	normal	47	1	0	1	1	780	16	underweight	50	1	0	1	1	6500	16	normal
3292	46	0	0	1	1	1200	12	underweight	48	0	0	1	1	780	16	normal	51	0	1	1	1	6000	15	overweight
3301	52	1	1	0	0	1200	15	obese	54	1	0	0	0	780	17	normal	57	1	1	0	0	4000	21	obese
3311	57	1	0	0	0		19	normal	59	1	0	0	0	888	16	normal	62	1	1	0	0	6500	25	normal
3312	60	0	1	1	0	1800	10	normal	62	0	0	1	0	1700	16	normal	65	0	1	1	0	6500	16	normal
3321	67	0	0	1	0	1200	12	obese
3322	59	1	0	1	0	1500	13	overweight
3331	56	1	0	0	0		19	normal	58	1	0	0	0	1200	13	normal	61	1	0	0	0	6000	17	normal
3341	61	0	1	0	0	3000	15	normal	63	0	0	0	0	432	16	normal	66	0	0	0	0	5000	17	normal
3351	70	1	0	0	0	1500	28	normal
3352	87	0	1	0	0	1500	18	normal	89	0	0	0	0	5000	30	normal	92	0	0	0	0	300	34	normal
3361	71	0	0	0	0	1500	19	normal	73	0	0	0	0	4000	14	normal	76	0	1	0	0	240	27	underweight
3371	59	0	0	1	1	200	11	normal	61	0	0	1	1	5700	12	overweight	64	0	1	1	1	6000	16	overweight
3381	45	0	0	1	0	1200	13	overweight	47	0	0	1	0	12	14	obese	50	0	1	1	0	1500	16	obese
3391	58	1	1	0	0	2500	20	normal	60	1	0	0	0	2000	15	normal	63	1	0	0	0	3500	17	normal
3401	73	1	0	0	0	650	26	underweight	75	1	0	0	0	5000	17	overweight	78	1	0	0	0	600	26	overweight
3402	78	0	0	0	0	1300	17	obese	80	0	0	0	0	3600	19	obese	83	0	0	0	0	600	27	normal
3411	54	0	1	1	0	2400	22	normal	56	0	0	1	0	10800	16	normal	59	0	1	1	0	4500	16	normal
3421	81	1	1	0	0	2400	34	normal	83	1	0	0	0	2000	20	normal
3422	83	0	0	0	0	200	16	overweight	85	0	0	0	0	1200	16	overweight
3431	77	0	0	0	0	2400	16	normal	79	0	0	0	0	1860	20	normal	82	0	0	0	0	2000	12	normal
3432	69	1	1	0	0	6000	17	normal	71	1	0	0	0	1000	23	normal	74	1	0	0	0	2000	15	overweight
3441	61	0	0	1	0	18000	30	overweight	63	0	0	1	0	3000	22	overweight	66	0	0	1	0	7000	18	overweight
3442	50	1	0	0	0	0	16	normal	52	1	0	1	0	1224	17	overweight	55	1	1	0	0	6500	16	overweight
3451	62	1	1	1	0	1800	25	normal	64	1	0	1	0	2520	30	obese	67	1	0	1	0	3000	27	overweight
3452	64	0	0	1	0	4000	32	normal	66	0	0	1	0	3000	39	underweight
3461	48	0	0	1	1	0	21	overweight	50	0	0	1	1		14	overweight	53	0	1	1	1	3300	16	obese
3462	45	1	1	1	0	1500	17	normal	47	1	0	1	0		13	underweight	50	1	0	1	0	4000	14	normal
3471	53	0	0	0	0	3000	15	overweight	55	0	0	0	0		14	obese	58	0	1	0	0	2800	16	obese
3472	50	1	0	0	0	2000	15	normal	52	1	0	0	0		14	normal	55	1	1	0	0	2800	16	normal
3473	90	1	0	0	0	4000	16	underweight	92	1	0	0	0	1320	16	normal	95	1	0	0	0	2800	16	normal
3481	63	0	1	0	0	6000	21	underweight
3491	52	0	0	1	1	1200	15	normal	54	0	0	1	1	2000	16	obese	57	0	1	1	1	4000	14	obese
3492	48	1	1	1	0	1200	17	normal	50	1	0	1	0	1000	16	normal	53	1	1	1	0	4000	16	normal
3501	61	0	0	0	0	620	22	normal	63	0	0	0	0	570	26	normal	66	0	1	0	0	3612	10	normal
3502	57	1	0	0	0	62	19	normal	59	1	0	0	0	3600	10	overweight	62	1	1	0	0	3612	10	normal
3511	56	1	0	1	0	300	28	normal	58	1	0	1	0	360	16	normal	61	1	0	1	0	6000	18	normal
3512	59	0	0	1	0	600	17	overweight	61	0	0	1	0	1500	14	overweight	64	0	1	1	0	6000	14	overweight
3521	53	0	0	1	0	600	16	normal
3522	49	1	0	0	0	4000	15	normal
3531	59	1	0	1	1	0	25	underweight	61	1	0	1	1	300	19	underweight	64	1	0	1	1	3500	19	underweight
3533	86	0	0	0	0	5000	15	normal	88	0	0	0	0	12000	16	normal	91	0	0	0	0	3500	16	normal
3534	83	1	0	0	0	1700	16	obese	85	1	0	0	0	960	23	obese	88	1	0	0	0	3500	19	obese
3541	68	0	0	1	0	6000	14	obese	70	0	0	0	0	3500	16	obese	73	0	0	1	0	2350	14	obese
3542	64	1	0	0	0	3000	14	overweight	66	1	0	0	0	500	16	overweight	69	1	0	0	0	2350	12	obese
3551	77	1	0	0	0		29	obese	79	1	0	0	0	800	25	normal	82	1	0	0	0	5000	30	obese
3561	67	0	1	0	0	5000	14	overweight	69	0	0	0	0	1500	16	overweight	72	0	0	0	0	5000	17	overweight
3562	66	1	0	0	0	0	17	obese	68	1	0	0	0	1200	16	normal	71	1	0	0	0	5000	16	obese
3571	62	1	0	1	0	350	13	obese	64	1	0	0	0	2200	10	obese	67	1	0	1	0	1050	10	obese
3572	70	0	1	1	1	4000	16	obese	72	0	0	1	0	792	10	obese	75	0	1	1	1	1050	10	obese
3581	57	0	1	0	0	4000	12	obese	59	0	0	0	0	1100	10	obese	62	0	1	0	0	4200	10	obese
3582	57	1	1	0	0	1680	11	overweight	59	1	0	0	0	1500	10	overweight	62	1	0	0	0	4200	10	obese
3591	61	1	1	0	0	120	21	overweight	63	1	0	0	0	200	21	overweight	66	1	0	0	0	500	18	overweight
3601	61	1	1	0	0		13	normal	63	1	0	0	0	1500	10	normal	66	1	0	0	0	3000	10	overweight
3602	66	0	0	1	0		14	overweight	68	0	0	1	0	1300	10	obese	71	0	0	1	0	3000	10	overweight
3611	57	1	1	0	0	25000	14	obese	59	1	0	0	0	700	10	obese	62	1	0	0	0	6000	10	obese
3612	63	0	1	0	0	2400	10	overweight	65	0	0	0	0	360	10	normal	68	0	0	0	0	6000	10	normal
3621	84	1	0	0	0	120	17	normal	86	1	0	0	0	150	10	overweight
3622	64	0	0	1	0	0	12	overweight	66	0	0	1	0	1000	10	normal
3623	60	1	0	1	0	0	16	normal	62	1	0	1	0	1000	10	normal
3631	45	1	0	1	0	3000	10	normal	47	1	0	1	0	5000	10	normal	50	1	1	1	0	2880	10	normal
3632	49	0	0	1	0	3000	12	overweight	51	0	0	1	0	1000	10	normal	54	0	1	1	0	2880	10	normal
3641	63	1	0	0	0	120	10	underweight
3642	69	0	1	0	0	720	17	normal
3651	63	1	0	0	0	2400	18	overweight	65	1	0	0	0	600	10	overweight
3661	67	1	1	0	0	2400	13	normal	69	1	0	0	0	500	10	overweight	72	1	0	0	0	828	10	normal
3672	76	1	0	0	0	2400	16	obese	78	1	0	0	0	500	23	obese
3681	53	1	0	1	0	2400	13	overweight	55	1	0	1	0	960	18	obese	58	1	0	1	0	825	17	obese
3682	71	0	0	1	1	1500	18	normal	73	0	0	1	1	100	10	normal	76	0	0	1	1	825	10	normal
3683	79	1	0	1	0	1200	16	normal	81	1	0	1	0	650	13	obese	84	1	0	1	0	864	12	obese
3691	49	1	0	0	0	500	12	overweight	51	1	0	0	0	360	30	overweight	54	1	0	0	0	696	21	obese
3692	53	0	0	1	0	500	16	obese	55	0	0	1	0	360	16	overweight	58	0	1	1	0	696	10	overweight
3701	61	0	0	1	0	0	13	normal	63	0	0	1	0	500	10	normal	66	0	0	1	0	852	10	normal
3702	49	1	1	1	0	960	10	normal	51	1	0	1	0	2840	10	overweight	54	1	0	1	0	852	10	overweight
3711	53	0	1	1	0		17	obese	55	0	0	1	0	50	10	normal	58	0	0	1	0	864	16	normal
3712	76	1	0	0	0	150	31	normal	78	1	0	0	0	4000	23	overweight	81	1	0	0	0	864	17	overweight
3721	82	0	1	1	0	250	12	normal	84	0	0	1	0	4000	22	normal
3731	73	0	1	0	0	2400	11	obese
3741	73	0	1	0	0		19	normal
3751	67	1	1	0	0		12	obese	69	1	0	0	0	600	12	obese	72	1	0	0	0	3600	19	obese
3752	68	0	1	1	0		16	normal	70	0	0	1	0	4800	10	overweight	73	0	0	1	0	3600	10	overweight
3761	73	1	0	0	0	3800	17	overweight	75	1	0	0	0	500	10	obese	78	1	0	0	0	2508	10	obese
3771	76	1	1	0	0	3600	17	obese	78	1	0	0	0	1000	10	obese	81	1	0	0	0	4000	13	obese
3781	71	1	0	0	0		21	overweight	73	1	0	0	0	5000	10	overweight	76	1	0	0	0	3600	10	overweight
3791	54	1	0	0	0		21	obese	56	1	0	0	0	3000	10	obese
3801	53	1	0	0	0	350	16	normal	55	1	0	0	0	6000	10	obese	58	1	0	0	0	2600	10	overweight
3811	63	1	1	0	0	600	22	overweight	65	1	0	0	0	500	40	normal	68	1	0	0	0	972	40	normal
3812	62	0	1	0	0	1000	30	overweight	64	0	0	0	0	444	40		67	0	0	0	0	780	40	overweight
3821	59	1	0	0	0		23	obese	61	1	0	0	0	1000	10	obese	64	1	0	0	0	828	13	obese
3831	62	1	0	0	0			normal	64	1	0	0	0	1800	40	normal	67	1	0	0	0	1068	40	normal
3841	59	1	1	1	0	1000	22	normal	61	1	0	1	0	360	10	normal	64	1	0	1	0	1560	20	normal
3851	57	1	0	0	0		18	obese	59	1	0	0	0	1200	40	overweight
3852	58	0	0	0	0	500	15	obese	60	0	0	0	0	12000	10	normal	63	0	1	0	0	1356	18	normal
3861	53	1	0	1	0	500	20	obese	55	1	0	1	0	1000	40	obese	58	1	0	1	0	480	19	obese
3871	66	1	0	0	0	0	14	overweight	68	1	0	0	0	10000	33	obese	71	1	0	0	0	528	10	obese
3881	69	1	0	0	0	0		overweight	71	1	0	0	0	1400	40		74	1	0	0	0	480	32
3882	82	0	1	0	0	0		normal
3891	56	1	0	1	0	0	16	overweight	58	1	0	1	0	2500	10	overweight	61	1	1	1	0	2500	16	overweight
3892	65	0	0	1	0	0	16	overweight	67	0	0	1	0	3500	17	normal	70	0	0	1	0	2600	16	underweight
3901	46	1	0	1	0	30	13	obese	48	1	0	1	0	3500	10	normal	51	1	1	1	0	4000	16	overweight
3902	48	0	0	1	0	30	14	overweight	50	0	0	1	0	4800	10	obese	53	0	1	1	0	4000	16	obese
3911	68	1	0	0	0	100	14	overweight	70	1	0	0	0	2500	10	overweight	73	1	0	0	0	1000	16	overweight
3921	51	1	1	1	0	1200	16	normal	53	1	0	1	0	2200	10	normal	56	1	0	1	0	2400	16	normal
3922	52	0	0	1	0	3000	16	obese	54	0	0	1	0	4000	10	overweight	57	0	1	1	0	1600	16	normal
3931	51	0	0	1	0	1000	16	normal	53	0	0	1	0	120	10	overweight	56	0	1	1	0	3600	16	overweight
3932	49	1	0	1	0		16	normal	51	1	0	1	0	5000	10	normal	54	1	1	1	0	3600	16	normal
3941	46	1	0	1	0		14	underweight	48	1	0	1	0	6000	10	overweight	51	1	1	1	0	5400	16	normal
3942	46	0	0	1	0	0	13	overweight	48	0	0	1	0	1200	10	overweight	51	0	1	1	0	5400	16	obese
3951	48	1	0	1	0	0	16	normal	50	1	0	1	0	2000	16	normal
3952	50	0	1	1	0	500	14	overweight	52	0	0	1	0	3000	10	overweight
3961	56	0	0	1	0		14	overweight	58	0	0	1	0	2600	16	overweight
3962	54	1	0	1	0		13	normal	56	1	0	1	0	2400	10	normal
3971	49	0	0	1	1		14	overweight	51	0	0	1	1	750	10	overweight	54	0	1	1	1	6500	12	obese
3972	47	1	0	1	0		14	overweight	49	1	0	1	0	750	10	overweight	52	1	1	1	0	6600	10	obese
3981	48	1	0	1	0		14	normal
3991	67	1	0	0	0		22	normal
4001	71	1	0	0	0	5	17	normal	73	1	0	0	0	5000	20	overweight
4002	80	0	0	1	0		18	normal	82	0	0	1	0	500	23	normal
4011	79	1	0	0	0		25	normal	81	1	0	0	0	600	24	normal	84	1	0	0	0	5108	22
4021	71	0	0	1	1	2000	20	overweight	73	0	0	1	1	2400	10	overweight	76	0	1	1	1	652	10	overweight
4022	69	1	0	0	0	2000	22	obese	71	1	0	0	0	300	23	obese	74	1	1	0	0	652	10	obese
4031	74	1	0	0	0		19	overweight	76	1	0	0	0	2000	10		79	1	1	0	0	450	10
4032	83	0	0	0	0	600	13	normal	85	0	0	0	0	3000	10	normal	88	0	1	0	0	450	10
4041	70	1	0	0	0		15	normal
4042	71	0	0	1	0		19	overweight
4051	78	1	0	0	0	500	22	obese	80	1	0	0	0	2800	10	obese	83	1	0	0	0	972	40
4061	70	1	0	0	0		15	overweight	72	1	0	0	0	2400	10	overweight	75	1	0	0	0	1680	10	obese
4062	78	0	0	0	0	500	16	overweight	80	0	0	0	0	1200	10	obese	83	0	0	0	0	1680	10	obese
4071	62	1	0	0	0	1500	20	obese	64	1	0	0	0	300	12	overweight	67	1	0	0	0	64	16	overweight
4072	66	0	0	0	0		16	normal	68	0	0	0	0	300	11	normal	71	0	0	0	0	564	16	normal
4081	49	1	0	1	0	2000	16	obese	51	1	0	1	0	4600	10	overweight	54	1	0	1	0	2400	17	obese
4082	54	0	0	1	0	55	16	obese	56	0	0	1	0	480	11	obese	59	0	1	1	0	2400	16	obese
4091	59	1	0	1	1	800	13	normal	61	1	0	1	1	860	10	normal	64	1	0	1	1	7000	16	normal
4092	63	0	0	1	1	400	13	overweight	65	0	0	1	1	3200	10	normal	68	0	0	1	1	7000	16	normal
4093	77	1	0	0	0		18	normal	79	1	0	0	0	130	13	normal	82	1	0	0	0	7000	16	normal
4101	45	1	0	1	1	1000	16	normal	47	1	0	1	1	108	10	normal	50	1	1	1	1	6500	16	normal
4102	46	0	0	1	1		16	overweight	48	0	0	1	1	1200	10	overweight	51	0	1	1	1	6500	16	overweight
4111	58	1	0	1	0		13	normal	60	1	0	1	0	600	13	normal	63	1	0	1	0	6000	16	overweight
4112	65	0	0	1	0		13	overweight	67	0	0	1	0	1700	10	normal	70	0	1	1	0	6000	16	overweight
4121	51	1	0	0	0		14	obese	53	1	0	0	0	3840	10	obese	56	1	0	0	0	3150	17	overweight
4122	55	0	0	1	0		16	normal	57	0	0	1	0	1240	10	normal	60	0	1	1	0	3150	16	normal
4131	48	1	0	1	0		13	overweight
4132	50	0	0	1	0	1000	16	obese
4141	45	1	1	1	1	3000	16	normal	47	1	0	1	1	600	16	normal
4142	47	0	0	1	1	3000	16	overweight	49	0	0	1	1	250	10	overweight
4151	46	0	1	1	1	1500	14	overweight	48	0	0	1	1	2000	11	overweight
4152	70	1	0	1	0	1500	14	overweight	72	1	0	1	0	500	12	overweight
4161	45	0	1	1	1	1200	16	obese	47	0	0	1	1	500	13	overweight
4162	77	0	0	0	0	1200	16	normal	79	0	0	0	0	1440	21	normal
4163	78	1	1	0	0	15000	23	overweight
4172	87	1	0	0	0	2000	21	normal
4181	49	1	0	1	0		16	obese
4182	59	0	0	1	0	1500	14	overweight
4191	53	1	0	0	0	2500	14	normal	55	1	0	0	0	4000	10	normal
4201	58	0	0	0	0	2500	14	overweight	60	0	0	0	0	1000	16	normal	63	0	0	0	0	2500	16	overweight
4202	51	1	1	0	0	9000	14	overweight	53	1	0	0	0	740	10	normal	56	1	1	0	0	2500	16	normal
4203	77	1	0	0	0		23	overweight
4211	46	1	0	1	0		14	normal	48	1	0	1	0	1220	13	normal	51	1	1	1	0	1968	16	overweight
4212	54	0	0	1	0	1000	13	overweight	56	0	0	1	0	600	13	overweight	59	0	0	1	0	1968	16	normal
4221	69	0	0	0	0		14	overweight
4231	71	1	1	0	0		16	overweight									76	1	0	0	0	30	16	overweight
4241	47	1	0	1	0		16	overweight	49	1	0	1	0	240	10	overweight	52	1	1	1	0	3200	16	overweight
4242	48	0	0	1	0	750	16	normal	50	0	0	1	0	360	16	overweight	53	0	1	1	0	3200	16	overweight
4251	53	1	1	1	0		16	overweight	55	1	0	1	0	420	16	obese	58	1	0	1	0	2400	16	obese
4252	56	0	1	1	0	2000	16	overweight	58	0	0	1	0	480	10	obese	61	0	0	1	0	1000	16	obese
4261	76	1	1	1	0		16	overweight	78	1	0	1	0	360	10	overweight	81	1	0	1	0	4500	17	overweight
4262	47	0	0	1	1		16	normal	49	0	0	1	1	252	16	normal	52	0	1	1	1	4500	15	normal
4271	50	1	0	1	0	1200	16	overweight	52	1	0	1	0	300	10	obese	55	1	0	1	0	5000	16	overweight
4272	54	0	0	1	0		16	overweight	56	0	0	1	0	360	10	overweight	59	0	1	1	0	5000	16	overweight
4281	48	1	0	1	0	5000	16	normal
4291	72	1	0	1	0	5000	16	normal	74	1	0	1	0	2500	11	normal	77	1	0	1	0	3200	17	normal
4292	71	0	0	0	0	1000	16	obese	73	0	0	0	0	300	10	overweight	76	0	0	0	0	3200	16	overweight
4293	49	0	1	1	0	2400	16	overweight	51	0	0	1	0	2400	10	overweight	54	0	0	1	0	3200	16	normal
4294	48	1	0	1	0	1500	16	normal	50	1	0	1	0	3000	11	normal	53	1	0	1	0	3200	16	overweight
4301	51	0	0	1	0	1500	16	obese	53	0	0	1	0	720	10	overweight	56	0	1	1	0	6000	16	obese
4302	49	1	0	1	0	300	14	normal	51	1	0	1	0	360	10	normal	54	1	1	1	0	6000	16	normal
4311	55	1	0	1	0	1500	16	normal	57	1	0	1	0	1200	10	obese	60	1	0	1	0	3512	16	obese
4312	60	0	0	1	0	800	16	overweight	62	0	0	1	0	744	10	normal	65	0	1	1	0	3512	16	overweight
4321	46	1	0	0	0	1000	16	normal	48	1	0	0	0	300	10	normal	51	1	0	0	0	1380	19	normal
4331	73	0	0	0	0	1000	19	normal									78	0	0	0	0	108	16	normal
4332	70	1	1	0	0	1500	16	obese									75	1	0	0	0	108	16	overweight
4341	68	1	0	0	0	3500	16	normal	70	1	0	0	0	3000	10	normal	73	1	0	0	0	1800	16	normal
4342	68	0	1	1	0	2400	16	overweight	70	0	0	1	0	1500	10	obese	73	0	0	1	0	1800	16	overweight
4351	62	0	0	0	0	0	20	overweight	64	0	0	0	0	400	12	overweight	67	0	0	0	0	2000	16	overweight
4352	58	1	1	0	0	360	14	overweight	60	1	0	0	0	1000	10	obese	63	1	1	0	0	2000	16	obese
4361	45	1	0	1	0	200	16	overweight	47	1	0	1	0	3000	10	obese	50	1	0	1	0	4000	16	overweight
4362	51	0	0	1	0	1200	16	overweight	53	0	0	1	0	1400	10	overweight	56	0	1	1	0	4500	16	obese
4371	45	1	0	1	1			normal
4372	46	0	0	1	1	5000	14	normal
4373	71	0	0	0	0		13	normal
4374	67	1	1	0	0	1000	14
4381	64	1	0	0	0		14	overweight	66	1	0	0	0	280	19	normal	69	1	0	0	0	310	16	overweight
4382	64	0	0	1	1	800	16	normal	69	0	0	1	1	100	15	obese	72	0	0	1	1	310	16	obese
4391	58	1	0	1	0	800	16	normal	60	1	0	1	0	150	13	normal	63	1	1	1	0	3200	24	normal
4401	60	0	0	1	0	800	16	overweight	62	0	0	1	0	4320	14	overweight	65	0	0	1	0	4500	16	overweight
4402	58	1	0	1	0	1500	16	normal	60	1	0	1	0	4320	16	overweight	63	1	1	1	0	4500	16	overweight
4403	86	1	0	0	0	1500	16	normal	88	1	0	0	0	510	18	underweight	91	1	0	0	0	4500	24	normal
4411	72	0	0	0	0	1500	16	underweight
4412	64	1	0	0	0	1500	16	obese	66	1	0	0	0	5000	15	obese	69	1	0	0	0	2000	16	overweight
4421	52	1	0	0	0	1000	16	normal	54	1	0	0	0	1790	17	normal	57	1	1	0	0	6000	16	normal
4422	60	0	0	1	1	1500	16	underweight	62	0	0	1	1	2000	17	underweight	65	0	0	1	1	6000	26	underweight
4431	47	1	0	1	1	3000	16	overweight	49	1	0	1	1	2870	16	overweight
4432	47	0	0	1	1		13	overweight	49	0	0	1	1	2000	16	normal
4433	73	1	1	0	0	3000	14		75	1	0	0	0	230	17	normal
4441	46	1	1	1	0	3000	16	normal
4442	47	0	0	1	1	2000	16	overweight
4443	73	1	1	0	0	2000	22
4451	48	0	1	1	1	2000	16	normal	50	0	0	1	1	2400	15	normal	53	0	1	1	1	6100	16	overweight
4452	47	1	0	1	0	1500	13		49	1	0	1	0	2800	16	normal	52	1	0	1	0	6100	16	normal
4453	69	0	0	0	0	3000	14		71	0	0	0	0	440	18	normal	74	0	0	0	0	6100	16	normal
4454	67	1	1	0	0	1500	16		69	1	0	0	0	612	16	normal	72	1	0	0	0	6100	16	overweight
4461	48	1	0	1	0	1000	16	overweight
4462	48	0	0	1	1	1000	16	overweight
4471	51	1	0	1	0		16	overweight	53	1	0	1	0	880	16	normal
4472	51	0	1	1	0	3000	16	obese	53	0	0	1	0	880	16	obese
4481	48	1	1	1	0	2500	10	overweight
4482	49	0	0	1	1	2500	15	normal
4483	69	1	1	0	0	2000	21	normal
4491	48	1	1	1	1	2000	14	overweight
4492	49	0	0	1	1	3000	15	overweight
4501	53	1	1	1	0	1000	14	normal
4502	58	0	0	1	1	2000	14
4511	58	1	1	1	0	2000	14	normal	60	1	0	1	0	300	13	normal	63	1	0	1	0	1600	12	normal
4512	68	0	1	1	0	3000	16	normal	70	0	0	1	0	1800	13	normal	73	0	1	1	0	1600	12	normal
4521	54	1	0	1	0	1000	14	overweight	56	1	0	1	0	5400	16	overweight	59	1	1	1	0	4000	14	overweight
4522	54	0	0	1	0	2000	13	overweight	56	0	0	1	0	480	10	normal	59	0	0	1	0	3960	12	normal
4523	93	1	1	0	0	2000	13	normal	95	1	0	0	0	1500	19	normal	98	1	0	0	0	4000	16	underweight
4531	59	1	0	0	0	1500	21	obese
4541	50	1	0	1	0		16	normal
4542	47	0	0	1	1		16	overweight
4551	71	0	0	1	0		12	overweight
4552	69	1	0	0	0	1000	13	obese
4561	49	0	1	1	1	1200	16	overweight
4562	46	1	0	1	1	1200	10	normal
4571	52	0	0	1	1	600	12	obese
4572	46	1	0	1	0	0	16	overweight
4581	46	1	0	1	1		15	normal
4591	54	1	1	1	0	1500	19	normal	56	1	0	1	0	972	15	normal	59	1	0	1	0	1800	15	normal
4592	58	0	1	1	1	2000	15	overweight	60	0	0	1	1	300	13	normal	63	0	1	1	1	1800	12	normal
4601	50	1	0	1	0	2000	15	normal	52	1	0	1	0	108	15	normal	55	1	1	1	0	5000	12	normal
4602	58	0	0	1	0		15	obese	60	0	0	1	0	264	12	overweight	63	0	0	1	0	5000	12	overweight
4611	50	0	0	0	0	2000	16	overweight	52	0	0	0	0	1104	12	overweight	55	0	1	0	0	1650	12	normal
4612	46	1	1	0	0	2000	16	normal	48	1	0	0	0	3000	12	normal	51	1	1	0	0	1650	10
4621	59	1	0	0	0	2000	23	normal	61	1	0	0	0	6000	14	normal	64	1	0	0	0	360	23	overweight
4631	71	0	1	0	0	170	16	normal	73	0	0	0	0	440	15	normal	76	0	0	0	0	100	13	normal
4641	75	1	0	0	0	1000	16	obese	77	1	0	0	0	240	16	normal	80	1	1	0	0	348	12	normal
4651	56	1	0	0	0		16	obese	58	1	0	0	0	204	14	overweight	61	1	0	0	0	2000	12	normal
4661	63	1	0	0	0		25	overweight	65	1	0	0	0	720	22	overweight	68	1	0	0	0	108	15	normal
4671	56	1	1	1	1		16	normal
4672	60	0	0	1	1		14	overweight
4681	45	1	0	1	1		29	overweight
4691	53	1	0	0	0		22	normal	55	1	0	0	0	3480	23	normal	58	1	0	0	0	2000	16	normal
4701	57	1	0	0	0		14	normal
4711	68	1	0	0	0		24	overweight	70	1	0	0	0	12	25	normal	73	1	0	0	0	2400	12	overweight
4721	48	1	0	1	1		16	normal	50	1	0	1	1	650	12	normal
4722	54	0	1	1	1		14	overweight	56	0	0	1	1	650	12	overweight	59	0	1	1	1	4800	19	overweight
4731	52	1	0	1	0	2400	14	overweight	54	1	0	1	0	2500	22	normal	57	1	0	1	0	1440	12	normal
4732	56	0	0	1	1	1500	16	normal	58	0	0	1	1	1880	12	obese	61	0	0	1	1	1056	11	obese
4741	55	1	0	1	0		14	overweight	57	1	0	1	0	5000	12	obese	60	1	1	1	0	8400	13	obese
4742	55	0	1	1	0	2500	14	overweight	57	0	0	1	0	480	12	normal	60	0	0	1	0	8400	12	normal
4751	47	1	0	0	0		16	overweight
4761	47	1	0	1	0		15	normal
4771	55	1	0	1	0	1000	14	obese	57	1	0	1	0	290	12	obese	60	1	1	1	0	6000	10	obese
4772	58	0	0	1	1	2800	15	normal	60	0	0	1	1	3000	12	overweight	63	0	0	1	1	6000	10	overweight
4781	59	1	0	1	0		11	normal	61	1	0	1	0	480	10	normal
4791	62	1	0	0	0	600	10	overweight
4801	77	0	0	0	0		16	overweight	79	0	0	0	0	1000	18	normal	82	0	1	0	0	600	21	overweight
4802	70	1	0	0	0		21	overweight	72	1	0	0	0	1000	18	obese	75	1	0	0	0	600	18	normal
4803	48	0	0	0	0		18	normal	50	0	0	0	0	1000	23	normal	53	0	1	0	0	600	22	normal
4811	56	0	1	1	0		35	normal	58	0	0	1	0	132	17	normal	61	0	0	1	0	576	32	normal
4821	65	0	1	0	0	6000	29	obese	67	0	0	0	0	600	18	overweight	70	0	1	0	0	600	16	overweight
4822	63	1	0	0	0		22	obese	65	1	0	0	0	360	24	obese	68	1	1	0	0	700	21	overweight
4831	81	1	0	0	0		23	normal	83	1	0	0	0	2000	21	underweight
4833	57	1	0	1	0		22	normal	59	1	0	1	0	1500	18	normal	62	1	1	1	0	2500	16	normal
4841	62	1	1	0	0	1000	21	obese	64	1	0	0	0	2400	18	overweight	67	1	0	0	0	720	16	overweight
4851	58	0	1	1	0	2400	10	obese	60	0	0	1	0	1200	11	obese	63	0	1	1	0	3000	10	overweight
4861	78	0	0	1	0	1000	11	obese	80	0	0	1	0	720	14	obese	83	0	0	1	0	7000	11	obese
4871	47	1	0	1	1		10	normal	49	1	0	1	1	3000	10	normal	52	1	1	1	1	6000	10	overweight
4872	51	0	0	1	1		10	obese	53	0	0	1	1	740	10	overweight	56	0	1	1	1	6000	11	overweight
4881	65	0	0	1	0		16	overweight	67	0	0	1	0	24	15	overweight	70	0	0	1	0	5000	16	overweight
4882	61	1	1	0	0	2400	19	overweight	63	1	0	0	0	150	13	overweight	66	1	0	0	0	5000	16	overweight
4891	56	0	1	1	0	2400	20	normal	58	0	0	1	0	20	13	normal	61	0	1	1	0	3500	16	normal
4901	82	1	0	0	0	120	34	normal	84	1	0	0	0	300	30	normal	87	1	0	0	0	360	28	overweight
4911	82	0	0	0	0		31	normal	84	0	0	0	0	1020	29	normal
4921	82	1	0	0	0	20	32	overweight
4931	45	1	0	1	1	1200	10	normal	47	1	0	1	1	220	12	normal	50	1	1	1	1	4200	11	normal
4932	45	0	1	1	1	1200	10	overweight	47	0	0	1	1	1200	11	obese	50	0	1	1	1	4500	10	overweight
4941	63	1	0	1	0		20	normal
4942	69	0	0	0	0		15	obese
4951	50	0	0	0	0		26	underweight
4952	47	1	1	0	0	1000	22	underweight
4961	50	0	0	1	0		16	normal	52	0	0	1	0	1940	20	normal
4962	47	1	0	1	0		16	normal	49	1	0	1	0	12	13	normal
4971	52	1	0	1	0		16	obese
4981	60	1	0	0	0		16	normal
4991	65	0	0	0	0		16	normal	67	0	0	0	0	2800	14	normal	70	0	0	0	0	780	13	overweight
5001	72	1	0	0	0	1500	15	overweight	74	1	0	0	0	2000	23	obese
5011	56	1	0	0	0		10	normal
5021	56	1	0	0	0		10	normal
5022	58	0	0	1	0		10	obese
5031	85	0	0	1	1		20	overweight	87	0	0	1	1	452	19	normal	90	0	0	1	1	4000	16	normal
5041	57	1	0	1	0		13	normal
5051	48	1	0	1	0		13	overweight	50	1	0	1	0	4000	12	overweight
5052	52	0	0	1	0	1000	19	overweight	54	0	0	1	0	450	15	normal
5061	52	1	0	1	0	6000	18	obese	54	1	0	1	0	3000	10	obese
5062	57	0	0	1	0	0	18	overweight	59	0	0	1	0	110	15	overweight
5071	71	1	0	0	0	1000	15	obese
5081	79	1	0	0	0	1000	16	obese	81	1	0	0	0	3000	10	obese	84	1	0	0	0	4000	10	obese
5082	54	0	0	1	1	850	21	normal	56	0	0	1	1	48	10	normal	59	0	0	1	1	4000	10	normal
5083	50	1	1	1	0	1800	16	normal	52	1	0	1	0	1500	10	normal	55	1	1	1	0	4000	10	normal
5091	72	0	0	1	0	5000	16	overweight	74	0	0	1	0	3000	10	normal	77	0	0	1	0	6000	10	normal
5092	71	1	0	0	0	1500	16	obese	73	1	0	0	0	3000	10	obese	76	1	0	0	0	6000	10	obese
5101	64	0	0	1	0	0	16	overweight	66	0	0	1	0	1100	10	normal	69	0	0	1	0	2000	10	normal
5102	61	1	0	0	0	720	15	overweight	63	1	0	0	0	3000	10	obese	66	1	0	0	0	2000	10	normal
5111	50	0	0	0	0	912	16	normal									55	0	1	0	0	3000	10	underweight
5121	66	1	0	0	0	800	16	obese	68	1	0	0	0	3000	10	obese	71	1	0	0	0	1908	11
5131	52	1	0	0	0	7000	16	obese	54	1	0	0	0	500	10	overweight	57	1	0	0	0	1200	13	overweight
5132	57	0	1	1	0	1000	16	normal	59	0	0	1	0	360	10	normal	62	0	1	1	0	1200	10	overweight
5141	62	0	1	0	0	1800	16	underweight	64	0	0	0	0	180	10	normal	67	0	1	0	0	2000	10	normal
5142	60	1	0	0	0	2000	15	underweight	62	1	0	0	0	180	10	obese	65	1	1	0	0	1800	32	overweight
5151	63	1	0	0	0	180	16	overweight	65	1	0	0	0	3240	10	overweight	68	1	1	0	0	1200	10	overweight
5161	52	0	0	1	0	5000	16	obese	54	0	0	1	0	2400	10	obese	57	0	1	1	0	4032	10	obese
5162	49	1	1	0	0	9000	16	underweight	51	1	0	0	0	1490	10	obese	54	1	1	0	0	4700	10	obese
5171	67	0	1	1	1	9000	16	obese	69	0	0	1	1	4080	10	obese	72	0	0	1	1	412	10	obese
5172	66	1	1	1	0	3000	16	obese	68	1	0	1	0	372	23	obese	71	1	0	1	0	412	10	obese
5181	45	0	0	1	1	6000	17	normal	47	0	0	1	1	2000	10	normal	50	0	1	1	1	2440	10	normal
5191	86	0	1	0	0	7000	14	underweight
5192	84	1	0	0	0	1000	21	underweight	86	1	0	0	0	286	22
5201	81	1	0	1	0	1000	10	normal	83	1	0	1	0	1600	26	normal	86	1	0	1	0	700	20	underweight
5202	51	0	0	1	1	3000	22	normal	53	0	0	1	1	24	18	normal	56	0	0	1	1	600	18	normal
5211	51	0	0	0	0	2500	16	overweight	53	0	0	0	0	960	15	overweight	56	0	1	0	0	3000	16	overweight
5212	47	1	0	0	0	300	17	normal	49	1	0	0	0	2000	15	overweight	52	1	0	0	0	3000	15	overweight
5221	69	1	0	0	0	0	16	normal	71	1	0	0	0	3600	17	normal	74	1	0	0	0	600	15	normal
5231	64	0	1	0	0	600	21	obese
5232	55	1	0	0	0	10000	17	obese
5241	49	0	1	1	0	300	16	overweight	51	0	0	1	0	560	13	overweight
5251	71	0	0	1	0	8000	10	normal	73	0	0	1	0	3400	16	overweight	76	0	1	1	0	1400	15	obese
5252	67	1	1	0	0	300	11	obese	69	1	0	0	0	1800	16	obese	72	1	0	0	0	1400	16	obese
5261	67	0	0	1	0	300	16	normal	69	0	0	1	0	3600	27	overweight
5262	63	1	1	1	0	3000	16	overweight	65	1	0	1	0	500	15	overweight	68	1	0	1	0	2000	20	overweight
5271	67	0	0	1	1	800	16	overweight	69	0	0	1	1	12	22	overweight	72	0	0	1	1	3000	16	overweight
5281	72	1	0	0	0	900	17	overweight	74	1	0	0	0	12	16	normal	77	1	0	0	0	1000	16	normal
5282	78	0	0	0	0	2000	16	normal	80	0	0	0	0	600	15	normal	83	0	0	0	0	1000	15	normal
5291	50	0	0	1	1	1500	16	overweight
5292	49	1	0	1	1	5000	16	normal
5301	51	0	1	1	0	5000	14	obese	53	0	0	1	0	600	14	overweight	56	0	1	1	0	4000	16	overweight
5302	48	1	0	1	0	0	16	normal	50	1	0	1	0	300	15	normal	53	1	1	1	0	4000	17	normal
5311	48	1	0	0	0	0	32	normal	50	1	0	0	0	20		normal	53	1	0	0	0	3000	18	normal
5312	49	0	1	0	0	700	28	normal	51	0	0	0	0	600	16	overweight	54	0	1	0	0	3000	15	overweight
5321	78	0	0	1	1	1300	16	obese	80	0	0	1	1	520	10	obese	83	0	0	1	1	3772	10	obese
5322	71	1	1	0	0	7000	10	normal	73	1	0	0	0		10	normal	76	1	0	0	0	3772	10	normal
5331	93	1	1	0	0	6000	15	normal	95	1	0	0	0		10
5332	63	0	0	1	0	7000	10	obese	65	0	0	1	0	1200	10	obese	68	0	0	1	0	576	10	obese
5333	61	1	1	0	0	2000	10	normal	63	1	0	0	0	420	10	normal	66	1	0	0	0	576	10	normal
5341	75	0	1	0	0	6000	10	obese	77	0	0	0	0	5000	13	obese	80	0	0	0	0	1680	10
5342	71	1	1	0	0	6000	10		73	1	0	0	0	1000	10	underweight	76	1	0	0	0	1680	10
5351	83	0	1	0	0	6000	10	underweight	85	0	0	0	0	3600	10	underweight	88	0	0	0	0	80	10	underweight
5352	74	1	1	0	0	7000	10	obese	76	1	0	0	0	2000	10	obese	79	1	0	0	0	960	10	obese
5361	73	0	0	1	1	3000	10	normal
5362	63	1	1	1	0	3000	10	normal
5371	62	1	1	1	0	1800	12	normal	64	1	0	1	0	600	10	normal	67	1	0	1	0	6000	10	normal
5372	62	0	0	1	1	1500	10	normal	64	0	0	1	1	3000	10	overweight	67	0	1	1	1	6000	10	overweight
5381	45	1	0	1	0	3500	10	overweight
5382	47	0	0	1	1	3000	10	overweight
5391	45	0	0	0	0	3500	13	overweight	47	0	0	0	0	5000	10	overweight	50	0	1	0	0	1680	10	overweight
5401	55	1	0	0	0	1700	12	obese
5411	54	0	0	1	0	1700	26	normal	56	0	0	1	0	1800	27	normal
5412	51	1	0	1	0	3000	13	normal	53	1	0	1	0	1140	19	normal
5421	62	0	0	0	0	4000	21	obese	64	0	0	0	0	974	10	obese	67	0	0	0	0	3000	10	obese
5431	56	1	0	0	0	4000	10	overweight	58	1	0	0	0	74	10	normal	61	1	0	0	0	4000	10	overweight
5432	63	0	0	0	0	500	10	overweight	65	0	0	0	0	74	10	normal	68	0	1	0	0	4000	10	normal
5441	55	0	0	0	0		15	overweight	57	0	0	0	0	900	16	overweight	60	0	1	0	0	3000	15	overweight
5442	50	1	1	0	0	3600	17	obese	52	1	0	0	0	1812	16	obese	55	1	1	0	0	3000	15	obese
5451	69	1	0	0	0	3600	15	obese	71	1	0	0	0	1540	22	obese	74	1	0	0	0	1300	16	obese
5452	74	0	0	0	0	300	37	normal
5453	45	1	0	1	0	1000	19	overweight	47	1	0	1	0	1600	15	normal	50	1	0	1	0	1300	16	normal
5461	46	1	0	1	0		10	overweight	48	1	0	1	0	1500	14	normal	51	1	1	1	0	5000	13	normal
5462	45	0	0	1	0	3000	13	obese	47	0	0	1	0	4800	16	normal	50	0	1	1	0	5000	12	overweight
5471	52	1	0	1	0		10	normal	54	1	0	1	0	10	16	normal	57	1	0	1	0	6000	13	normal
5472	61	0	0	1	0		16	obese	63	0	0	1	0	1500	16	obese	66	0	1	1	0	6000	14	overweight
5481	78	1	1	0	0	1500	28	normal
5491	67	1	0	0	0	1500	21	obese	69	1	0	0	0	600	21	obese	72	1	0	0	0	200	15	obese
5492	72	0	1	1	0		22	obese	74	0	0	1	0	2500	16	overweight	77	0	0	1	0	200	14	overweight
5501	45	0	1	1	1		11	normal	47	0	0	1	1	360	14	normal
5511	46	0	0	1	1	2000	23	obese
5512	72	0	0	0	0	5	12	obese
5513	67	1	0	1	0		40	obese
5521	78	1	0	0	0		24	normal	80	1	0	0	0	1620	23	normal
5531	67	1	0	0	0		10	overweight	69	1	0	0	0	912	16	overweight	72	1	0	0	0	5500	16	overweight
5541	70	0	0	0	0		13	normal	72	0	0	0	0	912	15	normal	75	0	0	0	0	3000	12	normal
5542	67	1	0	0	0		10	underweight	69	1	0	0	0		17	underweight	72	1	0	0	0		18	underweight
5551	52	0	0	0	0	250	10	obese	54	0	0	0	0		15	obese	57	0	1	0	0	2160	12	obese
5552	52	1	0	1	0		16	overweight	54	1	0	1	0	3500	15	overweight	57	1	1	1	0	2160	14	normal
5561	56	1	0	0	0		16	obese									61	1	0	0	0	2400	23	obese
5562	74	0	0	0	0		16	overweight									79	0	0	0	0	3000	17	obese
5571	54	1	0	0	0		16	obese
5572	56	0	0	1	0	600	14	overweight
5573	79	1	0	0	0	600	16	overweight
5581	66	1	0	1	1		16	obese	68	1	0	1	1	1500	20	obese	71	1	0	1	1	500	16	obese
5591	70	1	0	0	0		16	normal	72	1	0	0	0	750	22	normal	75	1	0	0	0	1500	19	normal
5592	73	0	0	0	0		16	normal	75	0	0	0	0	2000	24	overweight	78	0	0	0	0	1010	21	normal
5601	67	0	0	1	0		16	normal	69	0	0	1	0		16	normal	72	0	0	1	0	1800	16	normal
5602	66	1	0	0	0		16	normal	68	1	0	0	0	1200	22	normal	71	1	0	0	0	1800	19	normal
5611	50	1	0	1	0		16	underweight
5612	58	0	0	1	1		16	overweight
5621	63	1	0	0	0		16	obese	65	1	0	0	0	1500	20	obese	68	1	0	0	0	1500	15	obese
5622	69	0	0	1	0	430	18	overweight	71	0	0	1	0	1300	23	normal	74	0	0	1	0	1500	15	normal
5631	51	1	0	1	0		16	normal	53	1	0	1	0	2000	18	overweight	56	1	1	1	0	7000	14	normal
5632	51	0	0	1	0	730	16	obese	53	0	0	1	0	2400	17	overweight	56	0	1	1	0	7000	14	normal
5641	57	0	0	0	0		16	overweight
5642	53	1	0	0	0	360	16	obese
5651	45	1	0	1	0	960	16	normal									50	1	1	1	0	3000	20	normal
5661	50	1	0	1	0	0	24	obese	52	1	0	1	0	200	18	obese	55	1	1	1	0	2500	21	obese
5662	73	0	0	0	0	850	26	obese	75	0	0	0	0	840	23	obese	78	0	0	0	0	2500	18	normal
5663	54	0	1	0	0	850	18	normal	56	0	0	0	0	840	22	normal	59	0	1	0	0	2500	24	overweight
5671	74	0	0	0	0	2500	21	normal	76	0	0	0	0	2000	19	overweight	79	0	0	0	0	450	15	obese
5681	47	1	0	1	0		16	normal	49	1	0	1	0	2000	18	obese
5682	49	0	0	1	1		16	overweight	51	0	0	1	1	1830	16	obese
5691	72	1	0	0	0		16	obese	74	1	0	0	0	600	20	overweight
5701	49	0	0	1	1	2400	14	overweight
5711	51	0	0	1	0	2400	16	obese	53	0	0	1	0		20	obese	56	0	1	1	0	6200	16	obese
5712	50	1	1	0	0	3000	16	overweight	52	1	0	0	0	2040	19	overweight	55	1	0	0	0	6200	16	normal
5721	54	0	1	1	0	3000	16	obese									59	0	1	1	0	2400	17	normal
5731	70	0	0	0	0	1500	16	obese	72	0	0	0	0	620	22	obese	75	0	1	0	0	720	16	overweight
5732	64	1	0	0	0	200	16	obese	66	1	0	0	0	1200	17	overweight	69	1	0	0	0	720	19	obese
5741	55	1	1	0	0	2400	16	overweight									60	1	0	0	0	4000	16	overweight
5742	60	0	1	1	0	2400	16	overweight									65	0	1	1	0	3000	18	overweight
5751	60	0	0	1	0	2400	16	overweight	62	0	0	1	0	120	19	overweight	65	0	1	1	0	3500	23	overweight
5761	71	0	1	0	0	5400	16	normal	73	0	0	0	0	2628	14	normal	76	0	0	0	0	5000	18	normal
5762	65	1	1	0	0	5400	16	obese	67	1	0	0	0	3600	18	obese	70	1	0	0	0	5000	18	normal
5771	69	1	1	0	0	4000	17	obese	71	1	0	0	0	900	13	obese	74	1	0	0	0	1200	26	obese
5772	82	0	1	1	0	4000	16	obese	84	0	0	1	0	5000	13	overweight	87	0	0	1	0	1200	20	obese
5781	67	1	1	0	0	4000	16	normal	69	1	0	0	0	1080	16	normal	72	1	0	0	0	3000	16	normal
5782	67	0	0	1	0	4000	16	normal	69	0	0	1	0	500	10	overweight	72	0	1	1	0	3000	14	normal
5791	45	1	1	1	0	3000	16	overweight	47	1	0	1	0	3600	11	overweight
5801	78	1	0	0	0	3000	22	normal	80	1	0	0	0		18	normal
5811	54	0	1	1	0	4000		obese	56	0	0	1	0	480	16	obese	59	0	0	1	0	4500	11	obese
5812	52	1	0	1	0		16	overweight	54	1	0	1	0	20	11	overweight	57	1	0	1	0	4500	17	overweight
5821	68	0	0	1	0		16	obese	70	0	0	1	0	400	15	obese	73	0	0	1	0	1300	10
5822	64	1	0	0	0		16	obese	66	1	0	0	0	1752	16	obese	69	1	0	0	0	1500	16	obese
5831	74	1	0	0	0		18	obese	76	1	0	0	0		10	obese	79	1	0	0	0	6500	11	obese
5832	58	0	0	1	1		16	normal	60	0	0	1	1	732	10	normal	63	0	1	1	1	6500	12	overweight
5833	51	1	0	1	1		16	overweight	53	1	0	1	1	158	11	obese	56	1	1	1	1	6500	11	obese
5841	65	0	0	1	0		16	obese	67	0	0	1	0	90	17	obese
5851	50	0	0	1	0		16	normal	52	0	0	1	0	600	10	overweight
5861	80	1	0	0	0	1200	16	normal	82	1	0	0	0	816	18	normal	85	1	0	0	0	3000	14	normal
5871	69	1	0	0	0	1200	21	overweight	71	1	0	0	0	204	18	obese	74	1	0	0	0	800	18	normal
5872	70	0	0	0	0	1000	19	normal	72	0	0	0	0	336	16	normal	75	0	0	0	0	800	16	normal
5881	49	1	0	1	0	1300	16	normal	51	1	0	1	0	144	10	normal
5891	59	0	0	0	0	1300	16	normal	61	0	0	0	0	144	16	normal
5892	50	1	0	0	0	3000	16	obese	52	1	0	0	0	24	16	obese
5901	49	0	0	0	0	3000	15	obese	51	0	0	0	0	140	17	overweight	54	0	1	0	0	2400	21	overweight
5911	68	0	0	0	0	2400	16	normal	70	0	0	0	0	140	21	normal
5912	68	1	1	0	0	2400	17	normal	70	1	0	0	0	210	21	obese
5913	45	0	0	0	0	6000	21	normal	47	0	0	0	0	4500	23	normal
5921	62	1	1	1	0	6000	15	overweight	64	1	0	1	0	420	16	overweight	67	1	0	1	0	8000	21	obese
5922	63	0	0	1	0		16	normal	65	0	0	1	0	340	15	normal	68	0	1	1	0	8000	22	overweight
5931	55	1	0	0	0	4500	15	overweight	57	1	0	0	0	2870	17	normal	60	1	0	0	0	3000	18	normal
5932	64	0	1	0	0	450	16	normal	66	0	0	0	0	100	19	normal	69	0	0	0	0	3000	19	overweight
5941	57	0	0	0	0	5000	15	overweight
5942	54	1	1	0	0	5000	16	normal
5951	62	1	0	0	0	5500	17	underweight	64	1	0	0	0	3000	20	overweight	67	1	0	0	0	150	23	overweight
5952	70	0	1	0	0	5500	17	overweight	72	0	0	0	0	2500	17	normal	75	0	0	0	0	150	22	underweight
5961	70	0	0	0	0	3000	16	underweight	72	0	0	0	0	50	16	normal	75	0	0	0	0	100	19	normal
5962	61	1	1	0	0	3000	16	overweight	63	1	0	0	0	1200	18	obese	66	1	0	0	0	100	20	obese
5971	45	1	0	0	0	6000	18	underweight	47	1	0	0	0	1030	21	normal	50	1	1	0	0	840	18	normal
5981	49	0	1	1	0	6000	14	obese	51	0	1	1	0	520	19	overweight	54	0	1	1	0	5000	20	overweight
5982	46	1	1	1	0	4500	14	overweight	48	1	0	1	0	700	19	obese	51	1	0	1	0	5000	20	obese
5991	51	1	0	0	0	4200	16	normal	53	1	0	0	0	1968	17	normal
5992	55	0	1	1	0	4000	16	overweight	57	0	0	1	0	5000	16	overweight
6001	60	1	0	1	0	4000	16	overweight	62	1	0	1	0	720	20	obese	65	1	0	1	0	2500	15	overweight
6002	67	0	0	1	0	4000	16	overweight	69	0	0	1	0	372	19	normal	72	0	0	1	0	2500	19	overweight
6011	46	1	0	1	0	4000	16	obese	48	1	0	1	0	420	20	obese	51	1	0	1	0	3000	22	overweight
6012	46	0	1	1	0	2000	16	overweight	48	0	0	1	0	1400	21	overweight	51	0	1	1	0	3600	18	overweight
6021	67	1	1	0	0	3000	16	normal	69	1	0	0	0	1500	26	normal	72	1	0	0	0	457	22	overweight
6031	65	1	0	0	0	2000	15	overweight	67	1	0	0	0	2000	18	normal	70	1	0	0	0	2000	21	obese
6032	65	0	1	0	0	1500	16	normal	67	0	0	0	0	2420	19	normal	70	0	1	0	0	2000	22	normal
6033	46	0	0	0	0	1500	16	overweight									51	0	0	0	0	2000	21	normal
6041	69	1	0	0	0	1500	16	obese	71	1	0	0	0	380	21	normal	74	1	0	0	0	300	19	overweight
6051	58	0	1	1	1	300	16	obese	60	0	0	1	1	400	22	obese	63	0	0	1	1	500	18	obese
6061	46	1	1	1	0	300	18	normal	48	1	0	1	0	270	24	obese	51	1	0	1	0	1500	23	normal
6071	68	1	1	0	0	4000	22	obese	70	1	0	0	0	1700	13	obese	73	1	0	0	0	960	15	obese
6072	76	0	0	1	0	0	16	overweight	78	0	0	1	0	1700	13	obese	81	0	0	1	0	1000	18	obese
6081	68	1	1	0	0	350		obese	70	1	0	0	0		19	obese	73	1	0	0	0	1350	20	obese
6091	57	0	1	1	0	3500	22	normal	59	0	0	1	0	600	25	overweight
6101	61	1	0	0	0	3600		normal	63	1	0	0	0	1800	15	overweight	66	1	1	0	0	1200	17	normal
6111	55	0	1	1	0	3600	16	normal	57	0	0	1	0	750	19	normal	60	0	0	1	0	4500	34	underweight
6112	58	1	0	1	0	3600	16	underweight	60	1	0	1	0	2500	22	normal	63	1	0	1	0	4500	39	underweight
6121	57	0	1	0	0	3600	19	overweight	59	0	0	0	0	480	16	overweight
6122	50	1	0	0	0	300	13	normal	52	1	0	0	0	480	16	normal
6132	70	0	1	1	1	3600	16	obese	72	0	0	1	1	1000	16	obese	75	0	0	1	1	2400	15	obese
6141	59	1	1	0	0	1500	13	overweight	61	1	0	0	0	600	14	overweight	64	1	0	0	0	100	11	normal
6152	49	0	0	1	1	3000	13	obese	51	0	0	1	1	1800	16	obese
6161	71	1	0	0	0	3200		overweight	73	1	0	0	0	400	21	obese	76	1	0	0	0	4500	17	overweight
6171	59	1	1	1	0	3200	16	obese	61	1	0	1	0	410	17	normal	64	1	0	1	0	3000	17	normal
6181	82	1	0	0	0	3200	21	obese	84	1	0	0	0	5000	25	obese	87	1	0	0	0	450	17	normal
6191	54	0	1	1	0	4800	16	normal
6201	91	1	1	0	0	6000	16	obese	93	1	0	0	0	2500	22	normal
6211	61	1	0	0	0	250	16	normal	63	1	0	0	0	1104	16	overweight	66	1	1	0	0	500	20	underweight
6221	45	0	1	0	0	3000	16	normal
6231	77	1	1	0	0	1200	17	overweight	79	1	0	0	0	600	21	normal	82	1	0	0	0	3500	18	normal
6241	56	1	0	1	0	0	15	overweight	58	1	0	1	0	1520	16	normal	61	1	0	1	0	3000	18	normal
6242	60	0	0	1	1	0	15	normal	62	0	0	1	1	630	16	normal	65	0	0	1	1	3600	18	obese
6251	63	0	0	0	0	0	16	overweight	65	0	0	0	0	620	16	normal	68	0	1	0	0	1500	21	normal
6252	56	1	1	0	0	1400	30	normal	58	1	0	0	0	6000	19	normal	61	1	0	0	0	1500	21	normal
6261	64	1	0	1	1	2400	10	overweight	66	1	0	1	1	1680	16	obese	69	1	1	1	1	5340	22	normal
6271	72	0	0	1	0	2400	10	overweight
6281	71	0	1	0	0	3000	15	normal									76	0	0	0	0	576	22	underweight
6291	66	0	1	1	1	4200	10	obese	68	0	0	1	1	1350	12	obese	71	0	0	1	1	1000	14	overweight
6292	66	1	1	1	0	6000	10	overweight	68	1	0	1	0	2310	12	obese	71	1	0	1	0	1000	18	obese
6301	78	1	1	0	0		11	overweight	80	1	0	0	0	3000	16	overweight	83	1	0	0	0	1200	22	overweight
6311	71	0	0	0	0		11	underweight
6312	68	1	0	0	0		11	overweight
6321	79	1	1	0	0	350	11	normal
6331	73	1	0	1	0	2400	13	obese	75	1	0	1	0	3000	14	obese	78	1	0	1	0	300	21	overweight
6341	64	1	0	0	0	24	15	normal	66	1	0	0	0	600	19	underweight
6342	73	0	1	1	1	2500	14	obese	75	0	0	1	1	2000	16	obese
6351	51	1	1	0	0	200	13	normal	53	1	0	0	0	360	16	normal
6352	53	0	0	0	0	0	13	obese	55	0	0	0	0	1500	16	obese
6361	76	0	0	1	0	2500	10	obese	78	0	0	1	0	400	10	obese	81	0	0	1	0	3600	22	obese
6371	86	1	0	0	0	250	10	normal	88	1	0	0	0	500	30	overweight	91	1	0	0	0	5000	18	normal
6381	81	1	1	0	0	500	12	obese									86	1	0	0	0	3500	19	obese
6391	75	1	0	0	0	500	11	underweight									80	1	0	0	0	3000	20	normal
6401	87	1	0	0	0	6000	12	underweight	89	1	0	0	0	600	19	normal	92	1	0	0	0	2500	20	normal
6411	78	0	1	1	0	0	10	obese	80	0	0	1	0	2000	10	normal	83	0	0	1	0	1000	20	normal
6421	57	1	0	1	0	0	13	obese	59	1	0	1	0	500	12	obese	62	1	0	1	0	1200	20	obese
6431	63	0	1	1	0	5000	13	overweight
6432	55	1	1	0	0	5000	13	overweight
6441	73	1	0	0	0		12	underweight	75	1	0	0	0	350	21	normal
6451	63	1	1	0	0	5000	10	obese	65	1	0	0	0	1200	16	obese
6461	79	1	1	0	0		10	overweight	81	1	0	0	0	1200	15	obese	84	1	0	0	0	500	17	obese
6471	61	1	0	0	0		10	obese	63	1	0	0	0	700	10	obese	66	1	0	0	0	5000	14	obese
6481	72	0	0	1	0		10	obese	74	0	0	1	0	1560	10	obese
6482	66	1	0	0	0	4000	10	obese	68	1	0	0	0	2400	10	obese
6491	65	0	1	0	0	4000	14	overweight
6492	56	1	0	1	0	3500	14	normal	58	1	0	1	0	2000	20	overweight
6501	50	1	0	1	1	3600	23	normal	52	1	0	1	1	900	19	normal	55	1	1	1	1	35000	28	normal
6502	51	0	1	1	0	3600	18	normal	53	0	0	1	1	1300	18	overweight	56	0	1	1	0	35000	19	overweight
6511	67	1	0	0	0	3600	17	normal	69	1	0	0	0	1800	17	normal
6521	50	0	0	1	0	3500	16	overweight	52	0	0	1	0	3000	17	normal	55	0	1	1	0	12000	17	normal
6522	45	1	1	1	0		16	normal	47	1	0	1	0	1800	20	normal	50	1	0	1	0	12000	17	normal
6531	57	1	1	0	0		22	overweight
6541	50	1	1	0	0	6000	16	overweight	52	1	0	0	0	1200	21	overweight	55	1	0	0	0	5000	17	overweight
6551	63	1	1	0	0	5000	16	overweight	65	1	0	0	0	3500	19	overweight	68	1	0	0	0	2000	17	normal
6561	49	0	0	0	0	4000		normal
6562	47	1	1	0	0	4500	16	obese
6571	45	1	0	1	0	4000	21	normal	47	1	0	1	0	6000	19	normal	50	1	1	1	0	36000	16	normal
6581	56	1	0	0	0	600		underweight	58	1	0	0	0	1560	27	normal	61	1	0	0	0	940	19	normal
6582	56	0	1	0	0	7000	18	overweight	58	0	0	0	0	8500	22	normal	61	0	0	0	0	940	17	normal
6591	69	0	1	1	0	7000	22	overweight	71	0	0	1	0	1500	22	normal
6592	66	1	0	0	0	10000	24	obese	68	1	0	0	0	2000	28	obese	71	1	0	0	0	960	24	overweight
6601	45	1	0	1	0	700	16	overweight	47	1	0	1	0	1800	17	normal
6611	72	0	1	0	0	8500	16	underweight
6612	67	1	0	0	0	8500	16	overweight
6621	63	0	1	0	0	5000	16	normal	65	0	0	0	0	1800	20	normal	68	0	0	0	0	3000	16	overweight
6622	56	1	0	0	0	5000	16	obese	58	1	0	0	0	420	11	obese	61	1	0	0	0	3000	17	obese
6631	86	1	1	0	0	3000	16	normal	88	1	0	0	0	580	12	normal	91	1	0	0	0	4000	14	normal
6641	72	1	0	0	0	3000	19	overweight	74	1	0	0	0	3000	17	overweight	77	1	0	0	0	500	19	normal
6651	62	0	1	1	0	3000		underweight	64	0	0	1	0	840	16	underweight	67	0	1	1	0	3000	14	underweight
6652	57	1	1	1	0	5000	16	obese	59	1	0	1	0	2000	17	obese	62	1	0	1	0	3000	15	obese
6661	47	1	1	1	0	5000	16	overweight	49	1	0	1	0	1100	18	overweight	52	1	1	1	0	4500	12	normal
6662	47	0	1	1	0	4000	16	overweight	49	0	0	1	0	600	19	overweight	52	0	1	1	0	4500	12	obese
6671	62	0	1	1	0	3000	16	obese
6672	54	1	0	1	0	4000	16	normal
6681	60	1	0	0	0	3000	16	overweight	62	1	0	0	0	4500	21	overweight	65	1	0	0	0	4000	20	overweight
6691	59	0	0	1	0	500	16	obese	61	0	0	1	0	20	16	obese	64	0	1	1	0	3000	14	obese
6692	51	1	0	1	0	2000	16	obese	53	1	0	1	0	2670	15	obese	56	1	1	1	0	3000	14	obese
6701	59	1	0	1	0	300	16	overweight	61	1	0	1	0	4800	18	overweight	64	1	0	1	0	1500	25	obese
6711	48	0	0	0	0	5000	16	normal
6721	53	0	0	1	1	5000	16	obese
6722	49	1	0	1	0	120	13	overweight	51	1	0	1	0	756	13	overweight	54	1	0	1	0	3000	18	overweight
6731	51	1	0	0	0	6000	21	obese	53	1	0	0	0	1200	35	overweight	56	1	0	0	0	400	29	normal
6741	63	1	0	0	0	3000	18	obese	65	1	0	0	0	1280	25	obese	68	1	0	0	0	900	18	obese
6751	79	1	1	0	0	350	24	obese	81	1	0	0	0	6024	26	normal	84	1	0	0	0	1800	28	overweight
6761	56	1	1	0	0	5700	16	obese	58	1	0	0	0	2840	27	overweight	61	1	0	0	0	3000	21	overweight
6762	54	0	1	0	0	5000	16	normal	56	0	0	0	0	4200	18	normal	59	0	1	0	0	3300	18	normal
6771	59	0	0	0	0	5000	18	obese
6772	55	1	0	0	0	500	23	obese
6781	77	0	0	1	0	5000	17	normal	79	0	0	1	0	1000	20	normal	82	0	0	1	0	240	19	normal
6782	68	1	1	1	0	6000	16	normal	70	1	0	1	0	1000	22	obese	73	1	0	1	0	240	25	obese
6791	68	1	1	0	0	2000	16	overweight	70	1	0	0	0	6000	22	overweight	73	1	0	0	0	1800	18	overweight
6792	71	0	1	0	0	3600	17	normal	73	0	0	0	0	1200	24	normal	76	0	0	0	0	1800	24	normal
6801	56	1	1	0	0	6000	16	normal	58	1	0	0	0	2400	20	normal	61	1	0	0	0	3000	20	overweight
6802	58	0	1	0	0	600	16	obese	60	0	0	0	0	110	17	obese	63	0	0	0	0	3000	21	overweight
6811	74	1	1	0	0	3000	21	overweight	76	1	0	0	0	110	20	overweight	79	1	0	0	0	300	16	overweight
6821	56	1	0	0	0	1500	16	normal	58	1	0	0	0	1500	17	normal	61	1	1	0	0	1800	21	overweight
6822	78	1	1	0	0	800	21	normal	80	1	0	0	0	1500	24	normal	83	1	0	0	0	250	24	normal
6831	49	1	0	1	0	800	16	overweight	51	1	0	1	0	100	21	overweight	54	1	1	1	0	2500	16	overweight
6832	52	0	0	1	0	800	16	normal	54	0	0	1	0	1700	15	overweight	57	0	1	1	0	2500	15	overweight
6841	65	0	0	1	1	450	16	normal	67	0	0	1	1	170	16	normal	70	0	1	1	1	1368	16	overweight
6842	59	1	1	1	0	1000	16	underweight	61	1	0	1	0	530	19	normal	64	1	0	1	0	1368	16	underweight
6851	73	1	0	0	0	3500	16	normal	75	1	0	0	0	160	25	overweight	78	1	0	0	0	2000	20	obese
6861	60	1	0	0	0	3500	18	overweight
6862	63	0	0	0	0	1500	16	normal
6871	60	1	1	0	0	3000	20	obese	62	1	0	0	0	200	27	obese	65	1	0	0	0	800	21	obese
6872	61	0	0	1	0	7000	18	normal	63	0	0	1	0	500	20	overweight	66	0	0	1	0	1300	19	overweight
6881	54	1	1	1	0	5000	17	obese	56	1	0	1	0	500	22	obese	59	1	1	1	0	7000	19	obese
6882	57	0	1	1	1	5000	16	normal	59	0	0	1	1	600	20	overweight	62	0	1	1	1	7000	18	overweight
6891	57	1	0	0	0	300	16	obese	59	1	0	0	0	300	21	obese	62	1	0	0	0	1548	24	obese
6892	63	0	0	0	0	300	16	normal	65	0	0	0	0	1800	18	normal	68	0	0	0	0	1548	20	obese
6901	67	1	1	0	0	2000	26	obese	69	1	0	0	0	1800	25	overweight	72	1	0	0	0	100	27	obese
6911	76	1	0	0	0	240	21	underweight	78	1	1	0	0	800	28	overweight
6921	49	1	0	0	0	0	16	obese	51	1	0	0	0	1000	18	obese	54	1	1	0	0	6000	17	overweight
6922	50	0	0	1	0	240	16	normal	52	0	0	1	0	1800	18	overweight	55	0	1	1	0	6000	19	normal
6931	57	0	1	0	0	2800		overweight	59	0	0	0	0	360	20	obese	62	0	1	0	0	2000	21	obese
6932	85	1	1	0	0	2800	29	underweight
6941	59	1	0	0	0	180	21	overweight	61	1	0	0	0	2400	32	overweight
6942	65	0	1	0	0	1000	23	underweight	67	0	0	0	0	2000	22	underweight
6951	61	0	1	1	0	1800	16	overweight	63	0	0	1	0	444	17	overweight	66	0	1	1	0	4000	18	obese
6952	52	1	0	1	0	1800	16	normal	54	1	0	1	0	3000	19	normal	57	1	0	1	0	3500	16	normal
6961	72	0	1	0	0	500	21	normal
6962	68	1	1	0	0	500	16	normal
6971	55	0	1	1	1	400	16	normal	57	0	0	1	1	812	16	overweight	60	0	0	1	1	7500	21	normal
6972	51	1	0	1	0	50	16	overweight	53	1	0	1	0	812	19	obese	56	1	0	1	0	5000	17	obese
6981	78	1	0	0	0	400	31	normal
6991	59	1	0	0	0	2800	15	obese	61	1	0	0	0	500	21	obese	64	1	0	0	0	1800	17	obese
6992	75	0	1	1	1	4000	18	overweight	77	0	0	1	1	3500	18	overweight	80	0	1	1	1	1800	16	overweight
7001	65	1	1	0	0	4000	19	overweight	67	1	0	0	0	1350		normal	70	1	0	0	0	490	16	normal
7011	65	1	0	0	0	400	22	overweight
7021	64	1	1	0	0	550	24	obese	66	1	0	0	0	600	21	obese	69	1	0	0	0	1200	19	obese
7031	69	1	0	0	0	3000	24	obese	71	1	0	0	0	412	25	overweight	74	1	0	0	0	870	20	overweight
7032	75	0	0	0	0	150	21	overweight	77	0	0	0	0	412	23	overweight	79	0	0	0	0	870	16	overweight
7033	50	0	1	1	1	3000	33	normal
7041	78	1	1	0	0	3000	27	normal
7051	50	1	0	0	0		17	overweight	52	1	0	0	0	2800	21	overweight	55	1	0	0	0	3500	20	obese
7052	51	0	0	1	0	4000	16	obese	53	0	0	1	0	5800	21	normal	56	0	1	1	0	3500	18	normal
7061	52	1	0	1	0	4000	18	overweight	54	1	0	1	0	1200	20	overweight	57	1	1	1	0	3000	19	overweight
7062	50	0	1	1	0	4000	16	normal	52	0	0	1	0	2000	20	normal	55	0	1	1	0	3000	16	normal
7071	68	0	0	0	0	1500	26	normal
7072	64	1	0	0	0	1500	25	normal
7081	76	0	1	0	0	1400	20	normal
7082	66	1	0	1	0	1400	14	normal
7091	58	1	1	0	0	960	17	overweight	60	1	0	0	0	5500	17	obese	63	1	1	0	0	3500	19	overweight
7092	58	0	0	0	0	1200	19	normal	60	0	0	0	0	2400	17	overweight	63	0	1	0	0	4000	16	overweight
7101	46	0	0	1	0	2200	16	normal	48	0	0	1	0	380	18	normal	51	0	1	1	0	3600	16	normal
7111	66	1	1	0	0	2200	18	overweight
7121	47	0	0	1	1		16	normal	49	0	0	0	0	1200	23	normal	52	0	1	1	1	4500	16	normal
7122	45	1	1	0	0	800	16	overweight	47	1	0	0	0	1200	19	normal	50	1	1	0	0	4500	16	normal
7131	67	0	1	0	0	1000	16	normal	69	0	0	0	0	12	18	normal	72	0	0	0	0	360	18	normal
7132	65	1	1	0	0	2500	16	overweight	67	1	0	0	0	360	23	normal	70	1	0	0	0	360	17	normal
7141	54	0	1	1	0	2500	16	overweight
7151	70	0	1	0	0		16	overweight
7152	66	1	0	0	0	600	16	overweight
7161	57	1	0	1	0	100	16	obese
7171	47	0	0	1	0	600	13	normal	49	0	0	1	0	395	18	overweight	52	0	1	1	0	6000	16	overweight
7172	47	1	0	1	0	600	13	normal	49	1	0	1	0	2500	17	normal	52	1	0	1	0	6000	16	normal
7181	50	0	0	1	0	1000	16	normal
7191	78	0	0	0	0	1000	17	overweight	80	0	0	0	0	6500	25	overweight
7201	64	1	1	0	0	2500	16	overweight	66	1	0	0	0	7000	19	overweight
7202	73	0	0	0	0	2500	13	overweight	75	0	0	1	0	5000	17	normal
7211	66	0	0	1	0		17	overweight	68	0	0	1	0	7200	24	overweight	71	0	0	1	0	408	16	normal
7221	65	0	0	1	0	300	16	normal	67	0	0	1	0	140	17	normal	70	0	0	1	0	1000	19	normal
7222	61	1	0	0	0	300	16	overweight	63	1	0	0	0	140	22	overweight	66	1	0	0	0	1000	28	overweight
7231	57	1	1	1	0	1800	16	overweight	59	1	0	0	0	372	20	normal	62	1	0	1	0	1000	16	normal
7232	66	0	0	0	0	1800	16	normal	68	0	0	0	0	108	22	overweight	71	0	0	0	0	1000	16	normal
7241	65	1	1	0	0	2000	16	overweight	67	1	0	0	0	240	24	obese	70	1	0	0	0	5000	27	overweight
7242	69	0	0	0	0	2000	16	normal	71	0	1	0	0	3000	21	normal	74	0	0	0	0	5000	19	normal
7251	59	1	0	1	0		17	normal
7252	64	0	0	1	1	1000	16	obese
7261	64	0	0	0	0	2000	18	normal	66	0	0	0	0	12	26	normal	69	0	0	0	0	480	18	normal
7271	61	1	1	0	0	2500	16	underweight	63	1	0	0	0	4000	16	underweight	66	1	1	0	0	2400	18	underweight
7281	68	1	0	0	0	2500	17	obese	70	1	0	0	0	610	24	obese	73	1	0	0	0	1000	16	normal
7291	63	0	1	1	0	3500	10	overweight	65	0	0	1	0	800	20	normal	68	0	1	1	0	1980	16	normal
7292	60	1	0	0	0	5000	12	obese	62	1	0	0	0	4500	17	overweight	65	1	0	0	0	1980	16	overweight
7301	70	0	0	1	1	1000	12	obese	72	0	0	1	1	10000	20	obese
7302	68	1	0	0	0	1000	10	obese	70	1	0	0	0	3500	18	obese	73	1	0	0	0	494	18	obese
7311	54	0	0	0	0	2500	16	overweight	56	0	0	0	0		21	overweight	59	0	1	0	0	4000	18	overweight
7312	50	1	0	0	0	2500	16	normal	52	1	0	0	0	2400	20	normal	55	1	1	0	0	4000	19	normal
7321	56	1	0	1	0		16	overweight	58	1	0	1	0	700	18	overweight	61	1	0	1	0	5000	18	overweight
7322	62	0	1	1	1		16	obese	64	0	0	1	1	5000	19	obese	67	0	1	1	1	5000	19	overweight
7331	50	1	0	1	0	500	17	normal
7332	49	0	0	0	0		15	normal
7341	46	0	0	1	0		16	overweight	48	0	0	1	0		16	overweight
7351	66	0	0	0	0		16	overweight	68	0	0	0	0		16	normal	71	0	0	0	0	1000	20	overweight
7352	64	1	0	0	0		16	overweight	66	1	0	0	0	50	18	normal	69	1	0	0	0	1200	20	overweight
7361	64	1	1	0	0	1200	16	overweight	66	1	0	0	0	1000	21	obese	69	1	0	0	0	3000	25	obese
7371	70	1	0	0	0	1200	15	obese	72	1	0	0	0	1080	16	normal	75	1	0	0	0	300	28	normal
7381	80	1	0	0	0	6000	17	normal	82	1	0	0	0	280	22	normal	85	1	0	0	0	600	17	normal
7391	76	0	1	0	0	6000	16	normal	78	0	0	0	0	840	15	normal	81	0	0	0	0	360	22	normal
7392	78	1	0	0	0	4000	19	normal	80	1	0	0	0	1500	21	normal	83	1	0	0	0	360	23	obese
7401	49	1	1	0	0	4000	16	overweight	51	1	0	0	0	428	17	overweight	54	1	0	0	0	5000	20	overweight
7411	55	0	1	0	0	1000	15	normal	57	0	0	0	0	588	19	obese	60	0	1	0	0	4000	18	overweight
7412	49	1	0	0	0	1800	16	overweight	51	1	0	0	0	1200	17	obese	54	1	0	0	0	4000	21	obese
7421	64	0	1	1	1	2400	16	obese
7422	60	1	1	1	1	2400	16	normal
7431	71	1	0	0	0	1500	16	overweight	73	1	0	0	0	1300	20	overweight	76	1	0	0	0	5000	23	normal
7432	45	0	0	1	0	700	16	normal	47	0	0	1	0	1200	16	normal	50	0	1	1	0	5000	17	normal
7441	71	0	1	1	1	770	16	overweight
7442	67	1	1	1	0	4000	16	normal									72	1	0	1	0	5000	19	normal
7451	55	0	1	1	1	4000	16	normal	57	0	0	1	1	2500	15	normal	60	0	1	1	1	10000	16	overweight
7452	51	1	0	1	1		16	normal	53	1	0	1	1	600	15	normal	56	1	0	1	1	6000	17	normal
7461	57	0	0	1	0		16	obese	59	0	0	1	0		19	obese	62	0	1	1	0	5000	21	obese
7462	53	1	0	1	0		16	obese	55	1	0	1	0	600	21	obese	58	1	0	1	0	5000	19	obese
7471	67	0	0	1	1	3000	16	obese	69	0	0	1	1	3000	16	overweight	72	0	0	1	1	2040	16	obese
7472	64	1	1	1	0	3000	16	normal	66	1	0	1	0	1200	16	overweight	69	1	0	1	0	2040	16	overweight
7481	71	1	0	0	0	6000	21	normal
7482	50	1	1	1	0	6000	21	underweight
7491	81	0	0	0	0	280	15	normal
7492	81	1	0	0	0		18	overweight	83	1	0	0	0	2400	24	normal
7501	57	0	0	1	0		24	normal	59	0	0	1	0		19	normal	62	0	0	1	0	3600	16	normal
7502	57	1	1	0	0	6000	15	normal	59	1	0	0	0	510	17	normal	62	1	1	0	0	1800	16	normal
7511	56	0	1	0	0	2000	16	normal	58	0	0	0	0	1200	24	overweight	61	0	1	0	0	3500	21	obese
7512	46	1	1	0	0	2000	16	overweight	48	1	0	0	0	3600	22	overweight	51	1	1	0	0	3500	21	overweight
7521	54	0	0	1	0	2000	13	normal	56	0	0	1	0	2400	16	normal	59	0	1	1	0	5400	16	normal
7522	54	1	0	1	0	5000	13	overweight	56	1	0	1	0	10000	16	normal	59	1	0	1	0	5400	16	normal
7531	60	1	0	0	0	5000	14	obese	62	1	0	0	0	840	16	overweight	65	1	0	0	0	8000	17	obese
7541	68	0	0	0	0		17	overweight	70	0	0	0	0	2000	20	obese	73	0	0	0	0	500	16	obese
7542	66	1	0	0	0		21	overweight	68	1	0	0	0	560	27	overweight	71	1	0	0	0	500	16	overweight
7551	54	0	1	0	0	3600	14	obese
7552	46	1	0	0	0	2400	16	overweight
7561	54	0	0	1	1	3000	12	normal
7562	50	1	0	1	0	2400	14	overweight
7563	82	1	1	0	0	2400	14	obese
7571	54	0	0	1	0	2000	15	overweight	56	0	0	1	0	2000	17	overweight	59	0	1	1	0	3500	16	obese
7572	52	1	0	1	0	500	13	overweight	54	1	0	1	0	1500	17	overweight	57	1	0	1	0	3500	16	obese
7581	55	0	0	0	0	1500	14	overweight
7582	58	1	0	0	0	1500	14	overweight
7591	49	0	0	1	0	1800	16	underweight	51	0	0	1	0	3500	19	normal	54	0	1	1	0	4000	16	normal
7592	46	1	0	1	0	1600	15	obese	48	1	0	1	0	600	17	overweight	51	1	1	1	0	4000	16	overweight
7601	68	0	0	1	0	4600	16	normal
7602	64	1	1	0	0	4000	11	overweight	66	1	0	0	0	420	16	overweight	69	1	0	0	0	1800	16	normal
7611	71	1	0	0	0	1800	14	obese
7621	47	1	1	1	0	1800	17	overweight	49	1	0	1	0	1200	16	overweight	52	1	1	1	0	2400	14	overweight
7631	48	0	1	1	0	4000	12	normal	50	0	0	1	0	5000	15	overweight	53	0	1	1	0	6000	16	overweight
7632	46	1	1	1	0	4000	14	normal	48	1	0	1	0	600	20	overweight	51	1	1	1	0	6000	16	normal
7641	62	0	1	0	0	2000	15	overweight
7642	56	1	0	0	0	2000	14	overweight
7651	45	0	0	1	1	2000	16	overweight	47	0	0	1	1	300	17	overweight	50	0	1	1	1	6100	10	overweight
7661	65	1	1	0	0	1800	16	overweight
7662	68	0	0	1	0		16	obese
7671	65	1	1	0	0	1800	25	normal	67	1	0	0	0	720	30	normal
7681	71	0	0	0	0	360	19	obese
7682	67	1	0	0	0	2000	18	obese
7691	64	1	1	1	1	2000	16	overweight
7701	61	1	0	0	0	0	17	overweight
7702	63	0	1	1	1	6500	18	obese
7711	63	1	0	1	0	5000	23	normal	65	1	0	1	0	700	22	normal	68	1	0	1	0	110	23	normal
7721	63	1	0	0	0	5000	20	obese	65	1	0	0	0	6000	20	normal	68	1	0	0	0		19	obese
7731	73	1	1	0	0	2400	26
7741	51	1	1	0	0	2400	20	normal	53	1	0	0	0	1600	15		56	1	1	0	0	5000	24	normal
7742	54	1	0	0	0	2400	19	overweight	56	1	0	0	0	4800	13	obese	59	1	1	0	0	5000	13	obese
7751	70	0	0	0	0	4000	18	overweight	72	0	0	0	0	25	14	normal	75	0	0	0	0		12	normal
7761	62	0	1	1	1	3000	16	obese
7762	90	0	0	0	0	3000	20	overweight
7763	88	1	0	0	0	5000	15	underweight
7771	74	1	0	0	0	5000	25	normal	76	1	0	0	0	4000	22	normal	79	1	0	0	0	80	26	normal
7781	83	1	0	0	0	100	29	normal	85	1	0	0	0	360	39	normal
7791	59	0	0	1	0	1200	16	normal	61	0	0	1	0	450	34		64	0	0	1	0	1	26
7792	66	0	0	1	0	200	34	normal	68	0	0	1	0	450	40		71	0	0	1	0	1	28	underweight
7801	72	0	1	0	0	2400	16	normal	74	0	0	0	0		11	normal	77	0	0	0	0	170	18	normal
7802	66	1	1	0	0	4800	16	overweight	68	1	0	0	0	580	17		71	1	0	0	0	170	24	overweight
7811	76	1	0	0	0	100	16	normal									81	1	0	0	0			underweight
7812	49	1	1	1	0	6000	16	normal	51	1	0	1	0	48	14	normal	54	1	1	1	0	4000	15	normal
7813	55	0	0	1	1	6000	17	normal	57	0	0	1	1	96	13	underweight	60	0	0	1	1	3500	10	underweight
7821	72	0	1	1	0	1200	16	normal	74	0	0	1	0	1500	19	underweight	77	0	0	1	0	600	22	underweight
7822	72	1	0	0	0	1200	16	normal	74	1	0	0	0	1200	18		77	1	0	0	0	470	18	underweight
7831	50	0	0	1	0	400	17	overweight
7841	57	0	1	0	0	400	26	underweight	59	0	0	0	0	1800	25	normal	62	0	1	0	0	150	16	normal
7851	72	1	1	0	0	400	16	normal
7861	45	0	1	1	0	1200	16	overweight	47	0	0	1	0	1212	16	overweight
7871	61	1	1	1	1	3000	16	obese	63	1	0	1	1	4200	18	obese
7881	65	0	0	1	0	2001	16	obese	67	0	0	1	0	3500	11		70	0	1	1	0		10	obese
7882	62	1	0	0	0	600	16	obese	64	1	0	0	0	100	18	obese	68	1	0	0	0		13	obese
7891	49	0	0	1	0	600	16	overweight
7892	76	1	0	0	0	4000	16	overweight
7901	53	1	1	0	0	3500	16	normal	55	1	0	0	0	1440	14	normal	58	1	1	0	0	2200	14	normal
7902	57	0	1	0	0	3000	17	normal	59	0	0	0	0	750	19	overweight	62	0	1	0	0	2340	16	normal
7911	47	0	1	0	0	1500	16	normal
7921	59	1	0	0	0	1000	16	obese
7931	76	0	0	0	0	1000	15	normal
7932	77	1	1	0	0	1000	23	overweight	79	1	0	0	0	960	24	obese
7941	53	1	1	0	0	7000	16	obese
7951	53	1	1	1	0	7000	19	obese									58	1	1	1	0	3500	16	obese
7961	66	1	0	0	0	3000	17	normal
7971	60	0	0	1	0	3000	16	overweight	62	0	0	1	0	10	11	normal	65	0	0	1	0	2300	16	overweight
7981	55	1	1	0	0	6000	17	obese
7991	61	1	0	1	0	6000	20	overweight
8001	48	0	0	1	1	100	16	obese
8011	63	0	0	0	0	150	13	overweight	65	0	0	0	0	300	10	overweight	68	0	0	0	0	4000	10	normal
8012	62	1	0	0	0	300	15	overweight	64	1	0	0	0	30	16	obese	67	1	0	0	0	4000	15	obese
8021	65	0	0	0	0	300	19	normal	67	0	0	0	0	400	12	normal	70	0	0	0	0	1200	16	normal
8022	64	1	1	0	0	0	21	normal	66	1	0	0	0	4800	13	overweight	69	1	0	0	0	800	13	normal
8031	52	0	1	1	0	2500	16	obese	54	0	0	1	0	3600	10	obese	57	0	1	1	0	5000	10	obese
8032	45	1	0	1	0	2800	12	overweight	47	1	0	1	0	10	10	obese	50	1	1	1	0	5000	10	obese
8041	47	1	1	1	0	2500	15	normal	49	1	0	1	0	1200	12	normal
8051	55	1	1	0	0	2500	12	normal	57	1	0	0	0	2000	10	overweight	60	1	1	0	0	6000	14	overweight
8061	55	0	0	0	0	2500	24	obese	57	0	0	0	0	5000	12	obese	60	0	0	0	0	600	10
8062	53	1	0	0	0	2500		normal	55	1	0	0	0		12	normal	58	1	0	0	0	600	17	obese
8071	91	1	0	0	0	3000	26	normal	93	1	0	0	0	2400	28	normal
8072	50	0	1	0	0	2500	22	normal	52	0	0	0	0	600	10	normal	55	0	1	0	0	4000	10	overweight
8081	79	0	0	1	1	120	12	normal	81	0	0	1	1		16	normal	84	0	1	1	1	1200	10	normal
8091	68	1	0	0	0	2000	30	overweight	70	1	0	0	0	3600	20	normal	73	1	1	0	0	1200	27	overweight
8101	48	0	1	1	0	2000	12	obese	50	0	0	1	0	120	16	overweight	53	0	1	1	0	3200	10	obese
8111	49	0	0	1	0	2000	20	overweight	51	0	0	1	0	120	16	overweight	54	0	1	1	0	1800	13	overweight
8112	45	1	1	1	0	240	29	overweight	47	1	0	1	0	132	17	overweight	50	1	0	1	0	1800	10	overweight
8121	46	0	0	1	0		14	overweight
8122	45	1	0	1	0	1500	13	normal
8131	50	0	0	0	0	960	12	obese	52	0	0	0	0	2000	16	obese	55	0	1	0	0	3000	12	obese
8132	45	1	0	0	0	934	12	obese	47	1	0	0	0	1680	16	normal
8141	53	1	0	0	0	1500	22	overweight	55	1	0	0	0	1000	10	overweight
8151	76	0	0	0	0	565	10	normal	78	0	0	0	0	160	10	normal	81	0	0	0	0	1200	10	underweight
8152	73	1	1	0	0	84	10	overweight	75	1	0	0	0	110	10	normal	78	1	0	0	0	1200	10	normal
8161	60	0	0	1	1	3600	16	overweight	62	0	0	1	1	630	20	overweight
8171	79	0	0	0	0	3600	34	normal
8172	73	1	1	0	0	3600	12	normal	75	1	0	0	0		16	normal	78	1	0	0	0	1200	10
8181	51	0	0	0	0	3900	12	obese	53	0	0	0	0		10	obese	56	0	1	0	0	3600	10	overweight
8182	47	1	0	0	0	2171	12	overweight	49	1	0	0	0	300	10	overweight	52	1	1	0	0	3600	10	overweight
8191	61	0	0	1	0	0	12	obese	63	0	0	1	0	800	10	obese	66	0	1	1	0	3000	12	overweight
8192	56	1	1	1	0	4800	12	normal	58	1	0	1	0	340	11	overweight	61	1	1	1	0	3000	13	overweight
8193	77	1	0	0	0	0	12	obese	79	1	0	0	0	340	12		82	1	0	0	0		13
8201	60	0	0	1	0	200	12	normal	62	0	0	1	0	4500	10	normal	65	0	1	1	0	6000	14	normal
8202	53	1	0	1	0	30	12	overweight	55	1	0	1	0	360	10	overweight	58	1	1	1	0	6000	10	overweight
8211	47	0	1	1	0	2100	13	overweight	49	0	0	1	0	2200	10	overweight
8212	49	1	0	1	0	0	13	normal	51	1	0	1	0	840	10	normal
8221	69	0	0	0	0	100	21	normal	71	0	0	0	0	364	20	normal	74	0	0	0	0	1500	22	obese
8231	63	1	0	0	0	0	21	underweight	65	1	0	0	0	150	10	normal	68	1	0	0	0	2200	11	normal
8241	57	0	0	0	0	360	17	overweight
8242	47	1	0	0	0		23	obese
8251	65	0	0	0	0		31	underweight	67	0	0	0	0	840	28	underweight
8252	57	1	1	0	0	900	21	normal	59	1	0	0	0	1500	12	normal	62	1	1	0	0	4800	10	normal
8261	63	1	1	0	0	900	26	normal	65	1	0	0	0	2400	10	overweight	68	1	0	0	0	500	13	overweight
8271	49	0	1	1	0	2000	14	overweight	51	0	0	1	0	300	10	overweight	53	0	0	1	0	2160	18	overweight
8281	66	0	0	1	1	300	10	obese	68	0	0	1	1	1200	10	overweight
8282	52	1	0	1	0	300	10	overweight	54	1	0	1	0	800	13	normal
8291	47	0	0	1	0	1000	14	obese	49	0	0	1	0	1000	10	obese	52	0	1	1	0	7000	19	obese
8292	47	1	0	1	0	1000	12	obese	49	1	1	1	0	1560	10	obese	52	1	1	1	0	7000	17	obese
8301	54	0	0	1	0	2800	12	normal
8302	55	1	0	1	0	1500	12	normal
8311	48	0	0	1	1	1500	10	overweight	50	0	0	1	1	500	10	overweight	53	0	1	1	1	7200	21	overweight
8312	46	1	0	1	0	2800	10	overweight	48	1	0	1	0		10	overweight	51	1	1	1	0	7200	22	overweight
8321	60	0	0	1	1	300	12	normal	62	0	0	1	1		10	normal
8322	55	1	0	1	1	2000	10	normal	57	1	0	1	1	2500	10	normal
8331	57	0	0	0	0	2000	12	obese	59	0	0	0	0	432	10	obese	62	0	1	0	0	4000	23	obese
8332	53	1	0	0	0	3000	12	normal	55	1	0	0	0	312	10	normal	58	1	1	0	0	4000	22	normal
8341	46	0	1	1	1	3000	10	normal	48	0	0	1	1	434	10	overweight	51	0	1	1	1	10000	19	normal
8351	74	0	0	1	1	3600	10	obese	76	0	0	1	1	6500	18	obese	79	0	0	1	1	180	24	obese
8361	52	1	0	0	0	3000	21	normal	54	1	0	0	0	3400	16	normal	57	1	1	0	0	2200	23	normal
8362	58	1	0	0	0	3500	21	overweight	60	1	0	0	0	1220	14	overweight	63	1	1	0	0	2200	21	obese
8371	70	0	0	0	0	3000	25	normal	72	0	0	0	0	470	20	underweight	75	0	0	0	0	1000	19	normal
8372	67	1	0	0	0	2000	14	normal	69	1	0	0	0	360	20	normal	72	1	0	0	0	1000	19	normal
8381	56	0	0	0	0	1000	12	obese	58	0	0	0	0	2540	10	overweight	61	0	1	0	0	5000	24	overweight
8382	53	1	0	0	0	1000	14	normal	55	1	0	0	0	6000	10	normal	58	1	0	0	0	5000	20	normal
8391	78	0	1	1	0	3000	25	overweight	80	0	0	1	0	3000	15	overweight	83	0	0	1	0	3600	22	normal
8392	74	1	0	0	0	3000	25	overweight	76	1	0	0	0	3000	10	overweight	79	1	0	0	0	3600	20	overweight
8393	51	0	0	1	1	1300	25	normal	53	0	0	1	1	1500	13	obese	56	0	1	1	1	3600	20	obese
8394	51	1	0	1	0	4000	24	normal	53	1	0	1	0	600	12	normal	56	1	0	1	0	3600	19	overweight
8401	59	0	0	1	0	1000	32	normal	61	0	0	1	0	3600	30	normal
8402	57	1	0	0	0	4800	14	normal	59	1	0	0	0	6000	20	normal
8411	59	0	0	1	0	4800	22	overweight	61	0	0	1	0	200	10	overweight	63	0	1	1	0	2500	24	overweight
8412	56	1	0	0	0	4800	12	obese	58	1	0	0	0	3300	10	obese	60	1	1	0	0	2500	22	obese
8421	63	0	0	1	0	0	10	normal	65	0	0	1	0	800	10	overweight	67	0	1	1	0	2600	24	overweight
8422	57	1	0	0	0	0	12	overweight	59	1	0	0	0	200	11	overweight	61	1	1	0	0	2300	23	overweight
8431	81	0	0	0	0	10000	12	underweight	83	0	0	0	0	5000	10	normal	86	0	0	0	0	200	24	underweight
8432	77	1	1	0	0	10000	12	overweight	79	1	0	0	0	2000	16	obese	82	1	0	0	0	180	23	obese
8441	80	1	0	0	0	3000	12	normal	82	1	0	0	0	500	12	normal	85	1	0	0	0	3500	23	normal
8442	57	0	1	1	0		12	normal	59	0	0	1	0	444	10	normal	62	0	1	1	0	3500	16	normal
8443	51	1	0	1	0	10000	12	normal	53	1	0	1	0	850	10	normal	56	1	0	1	0	3500	20	overweight
8451	47	0	0	0	0		16	obese	49	0	0	0	0	50	10	obese	52	0	1	0	0	2500	24	overweight
8461	59	0	0	1	1		12	overweight
8462	56	1	0	1	1		13	overweight
8471	81	1	0	0	0		12	normal
8472	58	0	0	1	1		10	normal
8473	51	1	1	1	0	4000	10	obese
8481	59	0	0	0	0	840	12	overweight									64	0	1	0	0	3000	22	overweight
8482	54	1	0	0	0		18	obese	56	1	0	0	0	200	14	obese	59	1	1	0	0	4000	23	obese
8491	60	1	0	1	0		28	overweight	62	1	0	1	0	2400	22	normal	65	1	0	1	0	2000	12	obese
8492	47	0	0	1	1	70	16	normal	49	0	0	1	1	3600	10	overweight	52	0	1	1	1	2400	14	normal
8501	69	1	1	0	0	1500	12	obese	71	1	0	0	0		34	normal
8502	49	0	0	1	0	720	12	obese	51	0	0	1	0	196	16	obese	54	0	1	1	0	6000	12	obese
8503	46	1	0	1	0	720	12	normal	48	1	0	1	0		10	normal	51	1	1	1	0	6000	10	normal
8504	45	0	0	1	0	3000	10	overweight	47	0	0	1	0	1440	10	overweight	50	0	1	1	0	7000	10	overweight
8505	45	1	0	1	1	3000	10	normal	47	1	0	1	1	990	10	normal	50	1	1	1	1	7000	12	normal
8511	73	1	0	0	0	3000	28	obese	75	1	0	0	0	2400	18	obese	78	1	0	0	0	500	26	obese
8521	52	0	0	0	0	500	18	obese	54	0	0	0	0	3000	20	obese	57	0	0	0	0	300	19	obese
8522	45	1	1	0	0	1800	12	normal
8531	74	1	0	0	0	1800	30	normal	76	1	0	0	0			overweight	79	1	0	0	0	444	18
8541	75	0	0	0	0	2000	23	obese	77	0	0	0	0		10	obese	80	0	1	0	0	1044	13	obese
8542	70	1	0	0	0	3000	36	obese	72	1	0	0	0		19	obese	75	1	0	0	0	1000	18	obese
8551	53	0	0	1	0	3000	10	overweight	55	0	0	1	0		10	normal	58	0	1	1	0	6000	10	overweight
8552	50	1	0	1	0	3000	10	obese	52	1	0	1	0	2500	16	obese	55	1	1	1	0	5000	10	obese
8561	74	1	1	0	0	3000	33	overweight	76	1	0	0	0	2000	21	normal	79	1	0	0	0	360	20	overweight
8571	56	0	1	1	0	3000	10	obese	58	0	0	1	0	1200	10	obese	61	0	1	1	0	5000	16	overweight
8572	55	1	0	1	0	1500	10	normal	57	1	0	1	0	2000	13	normal	60	1	0	1	0	5000	21	normal
8581	61	0	1	1	0	2000	12	obese	63	0	0	1	0	2640	10	overweight	66	0	1	1	0	6000	16	obese
8582	61	1	1	0	0	6000	12	normal	63	1	0	0	0	2300	22	normal	66	1	1	0	0	5000	10	normal
8591	54	0	0	1	1	7500	12	obese	56	0	0	1	1	1200	10	obese	59	0	1	1	1	6000	10	obese
8592	48	1	0	1	0	400	12	overweight	50	1	0	1	0	12	13	overweight	53	1	0	1	0	6000	10
8601	68	1	0	0	0	360	23	obese	70	1	0	0	0	2500	24		73	1	0	0	0	3000	27
8602	47	0	0	1	0	1500	40	obese	49	0	0	1	0	234	28
8611	75	0	0	0	0	1500	30	obese	77	0	0	0	0	2400	29	obese	80	0	0	0	0	288	21	obese
8612	45	0	0	0	0	1500	18	overweight	47	0	0	0	0	24	23	normal	50	0	1	0	0	720	22	underweight
8621	77	1	1	0	0	150	13	overweight	79	1	0	0	0	880	13	overweight
8631	53	1	0	1	0	1500	10	obese	55	1	0	1	0	890	10	obese	58	1	1	1	0	12000	10	obese
8641	83	0	0	0	0	70	17	overweight	85	0	0	0	0	2300	12	overweight	88	0	1	0	0	600	20
8642	78	1	0	0	0	840	19	normal	80	1	0	0	0	1200	28	normal	83	1	0	0	0	600	20
8651	64	1	1	0	0	1500	10	obese	66	1	0	0	0	1000	11	obese
8661	45	1	0	1	0	1500	20	normal	47	1	0	1	0	600	16	normal	50	1	1	1	0	6000	10	normal
8671	53	0	1	1	1	2000	12	normal	55	0	0	1	1	1500	10	underweight	58	0	1	1	1	1800	10	normal
8672	47	1	0	1	0	2000	12	overweight	49	1	0	1	0	800	26	overweight	52	1	0	1	0	1800	16	overweight
8681	55	0	0	1	1	300	12	obese	57	0	0	1	1	690	10	overweight	60	0	0	1	1	6000	10	obese
8682	50	1	1	1	0	1200	12	obese	52	1	0	1	0	220	10	obese	55	1	0	1	0	6000	10	obese
8691	79	1	0	0	0	1200	19	overweight	81	1	0	0	0	2400	18	overweight	84	1	0	0	0	6000	16	overweight
8692	55	0	1	1	0	200	16	normal	57	0	0	1	0	2500		normal	60	0	1	1	0	6000	16	normal
8693	51	1	1	0	0	2000	16	obese	53	1	0	0	0	3000	16	obese	56	1	0	0	0	6000	17	obese
8701	78	1	0	0	0	800	16	normal	80	1	0	0	0	4000	18	underweight	83	1	0	0	0	1000	24	underweight
8702	79	0	1	0	0	800	18	underweight	81	0	0	0	0	640	19	normal
8711	55	1	0	1	1	2000	18	overweight
8721	51	1	0	1	1	2000	17	normal
8722	78	1	1	1	0	2000	28	obese
8723	83	0	0	1	0	600	21	normal
8731	84	1	0	1	0	600	16	obese
8741	75	1	0	0	0	3000	21	overweight	77	1	0	0	0	720	18	overweight
8742	74	0	0	1	0	3000	16	overweight	76	0	1	1	0	3750	18	overweight
8751	59	1	0	1	0	70	16	obese	61	1	0	1	0	60000	17	normal	64	1	0	1	0	4000	16	obese
8761	46	1	1	1	1	1000	17	normal
8771	47	1	1	1	0	0	16	overweight
8781	56	1	0	1	1	0	18	normal	58	1	0	1	1	4000	16	normal	61	1	0	1	1	1440	16	normal
8782	57	0	0	1	1	150	17	overweight	59	0	0	1	1	3600	16	normal	62	0	0	1	1	1440	16	normal
8791	49	1	0	1	1	150	17	normal
8801	79	1	0	0	0	500	22	obese	81	1	0	0	0	3600	22	obese	84	1	0	0	0	1464	24	obese
8811	80	1	0	0	0	500	23	normal
8821	69	0	1	1	1	1000	16	normal
8831	51	1	1	1	1	1500	17	overweight
8841	87	0	1	1	0	3000	20	normal
8842	85	1	0	0	0	3000	19	normal
8851	56	0	0	1	1	2000	17	obese	58	0	0	1	1	1100	16	overweight
8852	51	1	1	1	1	2500	16	normal	53	1	0	1	1	10	16	normal
8861	60	1	1	1	0	2500	18	normal	62	1	0	1	0	10	16	overweight	65	1	0	1	0	3600	18	normal
8862	64	0	0	1	1	2500	16	normal	66	0	0	1	1	480	16	normal	69	0	1	1	1	2400	16	overweight
8871	68	1	0	1	0	350	16	normal	70	1	0	1	0	120	16	normal	73	1	0	1	0	2000	16	normal
8872	72	0	0	1	0	1200	12	normal	74	0	0	1	0	300	16	normal	77	0	0	1	0	2400	16	overweight
8881	67	1	1	1	0	400	22	normal	69	1	0	1	0	300	19	normal	72	1	0	1	0	600	22	normal
8891	46	1	0	1	0	700	11	obese
8892	50	0	0	1	1	1000	16	obese
8901	45	1	0	1	1	60	12	normal
8902	47	0	0	1	1	840	12	normal
8911	54	1	0	1	1	840	11	normal	56	1	0	1	1	720	16	normal	59	1	0	1	1	2400	16	normal
8912	56	0	0	1	1	260	12	normal	58	0	0	1	1		16	overweight	61	0	0	1	1	2000	16	normal
8921	50	0	0	1	1	1500	12	overweight
8922	51	1	1	1	1	1500	14	normal
8931	64	1	0	0	0	2000	22	obese
8932	69	0	1	0	0	2000	15	obese
8941	67	1	0	0	0	1500	16	obese
8951	60	1	0	0	0	1500	18	obese	62	1	0	0	0		16	obese
8952	59	0	0	1	0	200	28	overweight	61	0	0	1	0	1160	21	normal
8961	45	1	0	1	0	1500	16	normal	47	1	0	1	0	1860	16	normal	50	1	1	1	0	3440	17	normal
8971	49	1	0	1	1	2500	10	normal	51	1	0	1	1	1	16	normal	54	1	0	1	1	7200	16	normal
8972	52	0	1	1	1	2500	12	overweight	54	0	0	1	1	108	16	overweight	57	0	1	1	1	7200	18	overweight
8981	55	1	1	1	0	2500	17	overweight	57	1	0	1	0	1668	16	obese	60	1	0	1	0	1	16	obese
8982	55	0	0	1	0	0	12	overweight	57	0	0	1	0	3360	16	normal
8991	47	1	0	1	0	50000	16	normal	49	1	0	1	0	1760	17	normal	52	1	0	1	0	5000	16	normal
8992	52	0	0	1	1	0	18	normal	54	0	0	1	1	1620	17	normal	57	0	1	1	1	6000	16	normal
9001	82	1	0	0	0	1000	21	obese
9011	52	0	0	1	1	0	11	overweight	54	0	0	1	1	1620	16	overweight
9012	49	1	0	1	0	0	16	normal	51	1	0	1	0		16	normal
9021	58	1	1	1	0	2500	16	overweight	60	1	0	1	0	220	16	overweight
9031	49	1	1	1	0	6000	10	overweight	51	1	0	1	0	3000	13	normal	54	1	0	1	0	5000	16	normal
9041	63	0	0	1	0	6000	14	overweight	65	0	0	1	0	643	17	normal	68	0	0	1	0	3000	16	normal
9051	66	0	1	1	1	3000	20	underweight	68	0	0	1	1	1000	17	underweight	71	0	0	1	1	1200	16	underweight
9061	59	1	0	1	0	0	12	obese
9071	61	1	1	1	0	1000	12	normal	63	1	0	1	0	150	18	normal	66	1	0	1	0	200	16	normal
9081	48	0	0	1	1	1300	16	overweight
9091	47	0	1	1	0	1000	12	overweight	49	0	0	1	0		15	overweight
9101	47	1	0	1	0	1000	17	obese	49	1	0	1	0	1	18	obese
9102	52	0	0	1	0	2000	15	overweight	54	0	0	1	0	7360	16	overweight
9111	45	1	0	1	0	0	10	normal	47	1	0	1	0	870	18	normal
9112	49	0	0	1	0	4000	13	overweight	51	0	0	1	0	2220	16	overweight
9121	58	0	0	1	0	50000	15	obese	60	0	0	1	0	2264	16	normal	63	0	1	1	0	3324	16	overweight
9122	58	1	0	1	0	5000	14	obese	60	1	0	1	0	2264	17	normal	63	1	1	1	0	3324	16	obese
9131	47	0	0	1	0	7000	12	normal	49	0	0	1	1	1656	18	normal	52	0	1	1	0	18000	16	normal
9132	74	0	1	0	0	800	12		76	0	0	0	0	108	16	normal	79	0	0	0	0	18000	16	normal
9133	73	1	0	0	0	5000	14	overweight	75	1	0	0	0	1800	16	overweight	78	1	0	0	0	18000	16	overweight
9141	56	0	0	1	0	2500	12	normal	58	0	0	1	0	350	14	normal	61	0	1	1	0	4600	16	normal
9142	53	1	0	1	0	2000	14	overweight	55	1	0	1	0	1300	16	obese	58	1	1	1	0	4700	17	obese
9151	86	1	0	0	0	2000	16	underweight
9161	77	1	0	0	0		16	underweight									82	1	0	0	0	4000	30	normal
9171	83	1	0	0	0		16	underweight
9172	58	0	1	1	1	4000	16	overweight
9181	82	1	0	0	0	5000	17	obese	84	1	0	0	0	3500	23	obese	87	1	0	0	0	8000	25	obese
9191	88	1	1	0	0	5000	21	normal	90	1	0	0	0	3240	25	obese
9201	78	1	1	0	0	3500	16	normal	80	1	1	0	0	276	24	normal	83	1	0	0	0	3500	30	normal
9211	83	0	1	1	1	3500	16	overweight
9212	80	1	1	1	0	3000	18	overweight
9221	91	1	0	0	0	1200	28	underweight	93	1	0	0	0	840	20
9222	67	0	0	1	1	1200	16	overweight	69	0	0	1	1	100	28	obese
9223	64	1	0	1	0	3000	18	overweight	66	1	0	1	0	2400	28	overweight
9231	92	1	0	0	0	3000	28	normal	94	1	0	0	0	1	25	normal	97	1	0	0	0	4000	25	obese
9232	61	0	0	1	0	600	20	overweight	63	0	1	1	0	1000	17	overweight	66	0	1	1	0	3600	27	obese
9233	57	1	0	0	0	360	22	normal	59	1	0	0	0	450	13	obese	62	1	1	0	0	3600	25	obese
9241	70	0	0	1	1	360	16	normal
9242	64	1	0	1	0	4500	16	normal
9251	86	1	1	0	0	6000	22	normal
9261	82	1	1	0	0	5000	16	normal	84	1	0	0	0	1500	21	normal
9271	84	1	0	0	0	6500	16	normal	86	1	0	0	0	2280	25	normal	89	1	0	0	0	6000	24	normal
9281	74	0	0	0	0	2000	16	obese
9282	68	1	0	0	0	3000	21	normal
9291	76	1	1	0	0	3000	19	obese	78	1	1	0	0		23	normal	81	1	0	0	0	6500	24	normal
9301	88	1	0	0	0	0	16	normal
9311	70	1	0	0	0	0	16	overweight	72	1	1	0	0		22	overweight	75	1	0	0	0	7000	22	normal
9321	91	1	1	1	0	6000	18	underweight
9331	90	1	0	0	0	6000	22	obese	92	1	1	0	0		27	overweight	95	1	0	0	0	3500	19	overweight
9332	66	1	1	0	0	500	28	overweight	68	1	1	0	0		25	overweight	71	1	0	0	0	3500	20	normal
9341	57	0	0	1	0	5	16	overweight
9342	53	1	0	1	0	3000	16	overweight
9351	83	1	0	0	0	3000	22	normal	85	1	0	0	0	1000	19	normal
9352	59	0	0	1	0	600	16	normal	61	0	0	1	0	3000	23	normal
9353	55	1	0	1	0	600	22	normal	57	1	0	1	0	1000	25	normal
9361	75	0	0	1	0	500	34	normal
9362	76	1	0	0	0	400	28	normal
9371	49	0	0	1	1	70	16	overweight	51	0	0	1	1	100	25	obese	54	0	1	1	1	6000	22	overweight
9372	46	1	1	1	1	800	16	normal	48	1	0	1	1	1000	19	overweight	51	1	1	1	1	6000	24	normal
9381	78	0	1	1	1	1500	34	obese	80	0	0	1	1	2000	26	overweight
9382	56	1	1	1	0	1500	16	obese	58	1	0	1	0	2000		normal	61	1	0	1	0	2500		normal
9391	79	1	1	0	0	1800	16	normal	81	1	0	0	0	1000	26		84	1	0	0	0	4000	25	obese
9401	77	1	0	1	0	1800	28	obese	79	1	0	1	0	600	24	overweight	82	1	0	1	0	500	20	obese
9411	48	1	0	1	0	2000	14	overweight
9412	49	0	0	1	1	500	12	normal
9421	47	0	0	1	1	500	16	normal	49	0	0	1	1	600	16	normal
9431	48	1	0	1	0	1800	14	normal	50	1	0	1	0	1020	15	overweight	53	1	0	1	0	6000	16	normal
9432	49	0	0	1	1	1800	12	normal	51	0	0	1	1	500	16	normal	54	0	1	1	1	6000	16	normal
9441	45	1	1	1	0	4000	11	overweight	47	1	0	1	0	1000	16	overweight	50	1	0	1	0	5400	16	overweight
9442	46	0	0	1	1	4000	12	normal	48	0	0	1	1	1200	16	normal	51	0	1	1	1	5400	16	normal
9451	45	1	0	1	0	4000	13	normal	47	1	0	1	0	78	16	normal	50	1	0	1	0	6600	16	normal
9452	45	0	0	1	1	500	11	obese	47	0	0	1	1	1500	15	obese	50	0	1	1	1	6600	16	obese
9461	82	1	0	0	0	500	28	normal	84	1	0	0	0	1500	22	normal
9471	45	1	0	1	1	1500	16	normal	47	1	0	1	1	2000	18	normal	50	1	0	1	1	10000	27	normal
9472	47	0	0	1	1	1500	16	overweight	49	0	0	1	1	3000	16	overweight	52	0	1	1	1	9000	20	overweight
9473	84	1	1	0	0	1800		underweight	86	1	0	0	0	3000	25	normal	89	1	0	0	0	9000	28	underweight
9481	81	1	1	1	0	1800	16	obese	83	1	0	1	0	1000	25	obese
9482	83	0	0	1	1	1500	22	normal	85	0	0	1	1	1000	30	obese
9491	60	1	0	1	1	1500	16	normal	62	1	0	1	1	3000	24	underweight	65	1	0	1	1	4000	21	normal
9492	62	0	0	1	1	600	16	normal	64	0	0	1	1	1200	13	normal	67	0	0	1	1	4500	17	normal
9501	78	1	1	1	0	800	21	normal	80	1	0	1	0	600	33	normal
9511	79	1	1	0	0	2000	16	obese	81	1	0	0	0	590	25	obese	84	1	0	0	0	5000	25	obese
9521	80	1	1	0	0	2500	22	normal	82	1	0	0	0	2700	26	normal	85	1	0	0	0	5500	22	underweight
9531	54	1	1	1	1	1000	16	normal	56	1	0	1	1	300	24	normal	59	1	0	1	1	6000	19	overweight
9532	57	0	0	1	1	1000	16	overweight	59	0	0	1	1	2100	19	normal	62	0	1	1	1	7000	19	normal
9541	77	1	1	0	0	400		normal
9542	86	0	1	1	0	500	28	normal
9551	70	1	1	0	0	500	17	normal
9552	46	0	0	1	1	600	16	normal
9561	66	1	1	1	0	70	16	obese
9562	71	0	0	0	0	70	16	normal
9571	50	0	0	1	1		16	overweight	52	0	0	1	1	2100	16	overweight
9572	46	1	0	1	1	130	16	normal	48	1	0	1	1	2000	16	normal
9581	59	1	1	1	1	1500	16	obese	61	1	0	1	1	2000	20	obese	64	1	0	1	1	4000	16	obese
9582	64	0	0	1	1	5000	16	overweight	66	0	0	1	1	1300	17	normal	69	0	1	1	1	4000	16	overweight
9591	50	0	0	1	1		16	overweight	52	0	0	1	1	1200	16	overweight	55	0	1	1	1	8000	16	overweight
9592	46	1	0	1	1	2000	16	obese	48	1	0	1	1	5000	16	obese	51	1	0	1	1	8000	16	obese
9601	64	0	0	0	0	0	16	overweight	66	0	0	0	0	1200	16	normal
9602	64	1	1	0	0		15	normal	66	1	0	0	0	4500	16	normal
9611	51	0	0	1	1	0	16	normal	53	0	0	1	1	700	16	normal	56	0	0	1	1	6000	16	overweight
9612	46	1	0	1	0	780	16	normal	48	1	0	1	0	3600	16	normal	51	1	0	1	0	8000	16	normal
9621	58	1	0	1	1	0	16	obese	60	1	0	1	1	400	17	obese	63	1	0	1	1	5000	16	obese
9622	62	0	0	1	1	780	16	obese	64	0	0	1	1	430	17	normal	67	0	0	1	1	5000	16	obese
9631	64	0	0	1	0	500	16	normal	66	0	0	1	0	1000	16	normal	69	0	1	1	0	2000	16	normal
9632	59	1	0	0	0	0	22	underweight	61	1	0	0	0	800	22	normal	64	1	0	0	0	2000	22	normal
9641	68	0	0	1	1	0	16	normal	70	0	0	1	1	1800	18	underweight	73	0	0	1	1	1200	22	underweight
9642	69	1	0	1	0	100	16	overweight	71	1	0	1	0	204	16	normal	74	1	0	1	0	1200	16	normal
9651	81	1	0	0	0	0	20	normal
9661	67	0	0	1	1	0	14	obese	69	0	0	1	1	2000	19	obese	72	0	0	1	1	1000	16	obese
9662	62	1	0	1	0	3600	16	normal	64	1	0	1	0	2500	16	normal	67	1	0	1	0	1000	16	normal
9671	52	1	0	0	0	3600	27	normal									57	1	1	0	0	250	16	normal
9681	68	1	1	0	0	3600	32	normal
9682	68	0	0	0	0	1200	15	normal
9691	48	1	0	1	0	1200	16	obese	50	1	0	1	0	1500	18	obese	53	1	0	1	0	300	16	obese
9692	55	0	1	0	0	2040	16	normal	57	0	0	0	0	800	16	normal	60	0	1	0	0	300	16	normal
9701	64	1	1	0	0	1200	14	obese
9711	61	0	0	1	0		10	obese	63	0	0	1	0	900	16	obese	66	0	0	1	0	3000	16	obese
9721	48	0	0	1	0		16	obese	50	0	0	1	0	4200	16	overweight	53	0	1	1	0	4000	16	obese
9722	46	1	1	0	0	400	16	overweight	48	1	0	0	0	300	16	overweight	51	1	1	0	0	4000	16	overweight
9731	46	1	0	1	0	400		normal	48	1	0	1	0	300	19	obese	51	1	1	1	0	3000	16	overweight
9732	49	0	1	1	1		16	obese	51	0	0	1	1	600	18	obese	54	0	1	1	1	3000	16	normal
9741	65	0	0	1	0		15	overweight									70	0	0	1	0	3600	23	normal
9742	64	1	1	1	0	2500	27	obese									69	1	0	1	0	3600	28	normal
9751	61	0	1	0	0	240	10	obese									66	0	0	0	0	1200	16	overweight
9761	61	0	1	0	0	2400	16	normal	63	0	0	0	0	2160	22	normal	66	0	1	0	0	2600	26	normal
9762	64	1	0	0	0		23	obese	66	1	0	0	0	50	32	normal	69	1	0	0	0	2600	34	normal
9771	47	0	0	1	0	0	16	overweight	49	0	0	1	0	360	16	obese	52	0	1	1	0	2500	16	overweight
9772	45	1	0	0	0	0	22	overweight	47	1	0	0	0	600	17	overweight	50	1	0	0	0	2500	16	overweight
9781	61	0	0	0	0	4000	16	overweight	63	0	0	0	0	3000	19	normal	66	0	1	0	0	2000	20	normal
9782	62	1	1	0	0	3500	16	normal	64	1	0	0	0	4800		overweight	67	1	0	0	0	2000		normal
9791	74	0	0	0	0		22	obese	76	0	0	0	0	4800	24	normal	79	0	0	0	0	500	21	obese
9792	73	1	0	0	0	175	33	obese	75	1	0	0	0	1500	26	normal	78	1	0	0	0	500	22	obese
9801	74	0	0	1	0		29	overweight
9802	68	1	0	1	0	450	16	obese
9811	56	0	1	1	1	3600	16	obese	58	0	0	1	1	50	20	overweight	61	0	1	1	1	700	16	obese
9812	58	1	0	1	1	1000	16	normal	60	1	0	1	1	90	17	normal	63	1	0	1	1	1000	16	overweight
9821	80	0	0	0	0	1000	16	underweight	82	0	0	0	0	300	29	underweight	85	0	0	0	0	1800	27	underweight
9822	76	1	1	0	0	900	17	overweight	78	1	0	0	0	700	22	normal	81	1	0	0	0	1500	25	normal
9831	83	1	0	0	0	800	16	normal	85	1	0	0	0	584	23	normal	88	1	0	0	0	3000	21	normal
9841	81	1	0	0	0	1000	16	overweight	83	1	0	0	0	100	33		86	1	0	0	0	4000	25	normal
9851	86	1	1	1	0	1000	22	normal	88	1	0	1	0	960	25	underweight	91	1	0	1	0	4000	24	underweight
9861	83	1	1	0	0	500	21	obese
9871	81	1	1	0	0	1000	18	normal	83	1	0	0	0	120	31	underweight	86	1	0	0	0	6000	29	underweight
9881	82	0	0	0	0	500	21	normal	84	0	0	0	0	240	25	normal	87	0	0	0	0	2500	27	underweight
9882	71	1	0	0	0	240	22	obese	73	1	0	0	0	300	24	obese	76	1	0	0	0	2500	26	overweight
9891	82	0	0	0	0	1000	16	normal	84	0	0	0	0	600	19	underweight
9892	76	1	1	0	0	1000	16	normal	78	1	0	0	0	100	19	overweight	81	1	0	0	0	5000	23	obese
9901	64	0	1	1	0	300	16	obese	66	0	0	1	0	1000	23	normal	69	0	0	1	0	1200	18	overweight
9902	68	1	1	0	0	600	22	overweight	70	1	0	0	0	1500	21	normal	73	1	0	0	0	1200	20	normal
9911	69	1	1	1	0		16	overweight	71	1	0	1	0	2040	24	overweight
9921	87	0	1	0	0	1000	34	underweight	89	0	0	0	0	1000	33
9922	75	1	1	0	0	1000	34	normal	77	1	0	0	0	80	31	underweight	80	1	0	0	0	400	31	underweight
9931	77	0	1	0	0	3000	16	underweight	79	0	0	0	0	1200	31	normal	82	0	0	0	0	800	19	normal
9932	72	1	1	0	0	3000	17	underweight	74	1	0	0	0	1530	28	normal	77	1	0	0	0	800	19	overweight
9941	53	0	1	1	1	2000	20	normal	55	0	0	1	1	500	19	normal	58	0	0	1	1	1800	18	normal
9942	50	1	1	1	0	2000	22	obese	52	1	0	1	0	1200	20	normal	55	1	0	1	0	2000	17	overweight
9951	63	0	1	1	0	800	16	obese	65	0	0	1	0	500	18	obese	68	0	1	1	0	1200	17	obese
9952	61	1	0	0	0		23	obese	63	1	0	0	0	240	19	obese	66	1	0	0	0	1200	20	obese
9961	60	0	0	0	0		19	overweight	62	0	0	0	0	1980	19	normal
9962	54	1	1	0	0		22	obese	56	1	0	0	0	630	15	obese
9971	62	1	0	0	0	1200		normal
9981	61	1	0	0	0	1300		obese	63	1	0	0	0	1300	25	normal	66	1	0	0	0	3000	24	obese
9991	78	0	1	1	0		16	obese	80	0	0	1	0	12	18	normal	83	0	0	1	0	2000	19	normal
9992	76	1	1	0	0	1500	16	obese	78	1	0	0	0	8000	17	normal	81	1	0	0	0	2000	19	obese
10001	78	0	0	0	0	1500	21	normal	80	0	0	0	0	2800	23	normal	83	0	0	0	0	1200	26	normal
10002	70	1	1	0	0		22	overweight	72	1	0	0	0	2800	25	obese	75	1	0	0	0	1500	25	obese
10011	68	0	0	1	1		21	normal	70	0	0	1	1	1470	16	normal	73	0	0	1	1	1000	18	normal
10012	59	1	0	1	0		16	overweight	61	1	0	1	0	170	16	obese	64	1	0	1	0	800	16	obese
10021	45	1	0	1	0	500	16	normal	47	1	1	1	0	1200	16	normal
10022	48	0	0	1	1	600	16	obese	50	0	0	1	1	4500	16	obese
10031	70	1	0	1	0	600	16	obese	72	1	1	1	0	2400	21	obese	75	1	1	1	0	1500	20	obese
10032	75	0	0	1	1	600	16	normal	77	0	0	1	1	2000	17	overweight	80	0	0	1	1	1500	28	obese
10041	69	1	0	1	1	1000	16	overweight
10042	73	0	1	1	1	1000	16	normal
10051	54	1	0	1	0	1000	16	obese	56	1	0	1	0	2000	16	obese	59	1	1	1	0	4000	16	obese
10052	58	0	1	1	1	1000	16	normal	60	0	0	1	1	1000	16	normal	63	0	1	1	1	4000	16	normal
10061	60	1	1	0	0		16	overweight
10062	62	0	0	0	0		16	obese
10071	64	0	1	1	0	2000	16	normal	66	0	0	1	0	1800	16	normal	69	0	1	1	0	2400	16	normal
10072	54	1	0	0	0	2000	16	underweight	56	1	0	0	0	600	16	normal	59	1	1	0	0	2400	16	normal
10081	76	0	1	1	0		16	obese	78	0	0	1	0	120	20	obese	81	0	0	1	0	1200	16	obese
10091	79	0	1	0	0	3500	16	overweight
10092	69	1	1	0	0	3500	16	normal									74	1	0	0	0	1300	26	normal
10101	87	1	1	0	0		21	normal	89	1	0	0	0	24	21	obese	92	1	0	0	0	3000	22	normal
10111	74	1	0	0	0		22	normal	76	1	0	0	0	750	22	underweight	79	1	0	0	0	3000	22	normal
10121	84	1	1	0	0	3000	21	normal	86	1	0	0	0	300	23	normal	89	1	0	0	0	2000	22	underweight
10131	86	1	1	0	0	3000	18	normal
10141	81	1	1	1	0		16	normal	83	1	0	1	0	500	23	normal	86	1	0	1	0	3000	16	normal
10151	78	1	0	0	0	180	16	normal	80	1	0	0	0	500	18	overweight	83	1	0	0	0	840	22	overweight
10161	77	1	0	0	0	1200	16	obese	79	1	0	0	0	500	16	obese	82	1	0	0	0	6000	16	obese
10171	80	1	1	0	0	1200	22	normal	82	1	0	0	0	600	22	normal	85	1	0	0	0	1600	22	normal
10172	61	1	0	1	0	800	17	overweight	63	1	0	1	0	4600	22	overweight	66	1	0	1	0	1200	28	overweight
10181	81	0	0	1	1	800	16	overweight	83	0	0	1	1	5000	16	overweight	86	0	0	1	1	2000	16	overweight
10182	69	1	1	0	0		16	overweight	71	1	0	0	0	12	17	normal	74	1	0	0	0	2000	16	overweight
10191	79	0	0	0	0		16	overweight	81	0	0	0	0	290	16	overweight	84	0	0	0	0	2000	16	overweight
10192	70	1	0	1	1		17	normal	72	1	0	1	1	1200	16	normal	75	1	0	1	1	2000	16	overweight
10201	76	0	0	1	1		16	normal	78	0	0	1	1	24	16	normal	81	0	0	1	1	2000	16	normal
10202	71	1	1	1	0		18	normal	73	1	0	1	0	24	16	normal	76	1	0	1	0	2000	18	normal
10211	68	0	0	1	1		16	overweight	70	0	0	1	1	1	16	overweight
10212	69	1	0	1	0		17	normal	71	1	0	1	0	6240	16	normal	74	1	0	1	0	2280	22	normal
10221	73	0	1	1	0		16	overweight	75	0	0	1	0	324	16	overweight	78	0	0	1	0	4000	16	overweight
10222	67	1	1	1	0		16	normal	69	1	0	1	0	414	16	normal	72	1	0	1	0	4000	16	overweight
10231	79	1	1	0	0	600	16	overweight
10241	67	0	1	1	0	1000	18	obese	69	0	0	1	0	2400	22	obese	72	0	1	1	0	1500	17	obese
10242	66	1	0	1	0	1000	28	overweight	68	1	0	1	0	1050	28	obese	71	1	0	1	0	1500	34	normal
10251	81	1	0	0	0		20	normal	83	1	0	0	0	1212	21	normal
10261	65	1	0	0	0		23	overweight	67	1	0	0	0	1270	31	obese	70	1	0	0	0	4000	31	obese
10271	65	0	0	1	0		21	overweight	67	0	0	1	0	2320	16	overweight
10281	52	0	1	1	0		16	normal	54	0	0	1	0	150	22	obese	57	0	1	1	0	4000	21	overweight
10282	47	1	1	1	0		16	normal	49	1	0	1	0	150	19	normal	52	1	0	1	0	5000	15	normal
10291	72	0	1	0	0	700	20	normal	74	0	0	0	0	108	33	normal	77	0	0	0	0	3000	26	obese
10292	71	1	1	0	0	600	23	overweight	73	1	0	0	0	1800	30	overweight	76	1	0	0	0	3000	21	normal
10301	72	0	0	1	0	600	16	normal	74	0	0	1	0	4000	23	underweight	77	0	1	1	0	2000	20	normal
10311	73	1	0	0	0		18	obese	75	1	0	0	0	4000	24		78	1	0	0	0	1500	23	obese
10321	65	1	0	0	0		19	normal	67	1	0	0	0	1300	19	underweight	70	1	0	0	0	5000	25	normal
10322	75	0	1	0	0		27	normal	77	0	0	0	0	900	22	overweight	80	0	0	0	0	5000	31	normal
10331	81	1	0	0	0	600	18	normal	83	1	0	0	0		26	obese	86	1	0	0	0	5000	25	overweight
10342	74	1	1	1	0	600	17	normal	76	1	0	1	0	754	26	normal	79	1	0	1	0	600	20	normal
10351	79	1	0	0	0		18	normal	81	1	0	0	0	12	26	overweight	84	1	0	0	0	100	29	overweight
10361	84	1	1	0	0		24	normal	86	1	0	0	0	72	28
10371	49	0	0	1	1		16	overweight	51	0	0	1	1	72	21	overweight	54	0	1	1	1	3000	18	normal
10381	59	0	1	1	0		19	normal	61	0	0	1	0	220	18	normal	64	0	1	1	0	1500	17	normal
10391	60	0	0	1	1		15	overweight	62	0	0	1	1	1164	16	overweight	65	0	0	1	1	5000	17	overweight
10392	56	1	1	1	0		19	overweight	58	1	0	1	0	672	20	obese	61	1	0	1	0	5000	22	obese
10401	51	1	1	1	0		16	overweight	53	1	0	1	0	600	16	normal	56	1	0	1	0	3000	18	overweight
10411	75	0	0	0	0	0	20	normal	77	0	0	0	0	300	21	normal	80	0	0	0	0	5000	19	normal
10412	69	1	0	0	0	1200	17	underweight	71	1	0	0	0	480	27	normal	74	1	0	0	0	5000	23	underweight
10414	45	1	1	1	0	1200	34	normal	47	1	0	1	0	12	21	normal	50	1	1	1	0	5000	22	normal
10421	59	1	0	0	0	444	21	overweight
10431	72	0	1	0	0	300	25	normal
10441	79	1	0	0	0	300	29	normal
10442	58	0	0	1	0		21	normal
10451	71	0	0	0	0		21	normal
10452	66	1	0	0	0	360	19	normal
10461	50	1	1	1	0	1200	24	normal	52	1	0	1	0	120	18	normal	55	1	0	1	0	4000	21	normal
10462	51	0	0	1	0	1200	19	overweight	53	0	0	1	0	410	20	normal	56	0	1	1	0	4000	18	normal
10471	46	1	1	1	0	1800	16	overweight	48	1	0	1	0	1200	16	obese
10481	72	0	0	1	0	1800	17	normal
10491	74	0	1	1	1		18	normal	76	0	0	1	1	2220	25	underweight	79	0	0	1	1	2400	18	underweight
10492	76	1	0	0	0		33	overweight	78	1	0	0	0	2220	29	obese	81	1	0	0	0	2400	23	overweight
10501	64	1	0	1	0	360	16	obese	66	1	0	1	0	1800	17	obese
10511	63	1	0	0	0	360	22	overweight	65	1	0	0	0	1300	32	obese
10521	89	0	0	0	0	1200	18	underweight
10531	52	1	1	1	0	1200	16	normal	54	1	0	1	0	3240	21	normal	57	1	0	1	0	3000	20	normal
10541	54	1	0	0	0	600	18	obese
10552	49	1	1	1	0		16	normal	51	1	0	1	0	6100	21	normal	54	1	0	1	0	5000	16	normal
10561	56	0	1	1	0	300	16	overweight
10571	60	0	0	1	0	300	16	underweight	62	0	0	1	0	6100	20	normal	65	0	0	1	0	4000	18	underweight
10572	59	1	0	0	0		19	normal	61	1	0	0	0	800	20	obese	64	1	0	0	0	5000	20	obese
10581	76	1	1	0	0		27	normal	78	1	1	0	0	1000	29	normal	81	1	0	0	0	2000	19	normal
10591	51	1	1	1	0	1200	19	normal	53	1	0	1	0	330	18	obese	56	1	0	1	0	4000	16	obese
10592	55	0	0	1	0	1200	19	normal	57	0	0	1	0	300	17	overweight	60	0	1	1	0	5000	18	normal
10601	55	1	1	0	0		19	obese	57	1	0	0	0	40	19	obese	60	1	0	0	0	800	20	obese
10611	65	0	0	1	1		19	underweight	67	0	0	1	1	252	21	underweight	70	0	0	1	1	6000	17	underweight
10612	58	1	0	1	0		19	normal	60	1	0	1	0	1080	19	normal	63	1	0	1	0	6000	18	normal
10621	58	1	1	0	0	6000	16	overweight	60	1	0	0	0	300	26	normal	63	1	1	0	0	3000	20	normal
10631	50	1	0	1	0	6000	16	overweight	52	1	0	1	0	500	16	overweight	55	1	0	1	0	5000	17	obese
10632	55	0	0	1	1	1000	17	normal	57	0	0	1	1	500	18	overweight	60	0	1	1	1	5000	16	overweight
10641	73	1	1	0	0		17	normal	75	1	0	0	0	1000	27	underweight	78	1	0	0	0	3000	25	normal
10652	52	1	0	0	0	600	19	overweight	54	1	0	0	0	500	21	obese	57	1	1	0	0	3500	20	obese
10661	58	0	0	0	0	4000	18	overweight
10671	69	0	0	1	0	4000	20	normal	71	0	0	1	0	500	21	normal	74	0	0	1	0	4000	15	normal
10672	60	1	0	1	0	4000	19	normal	62	1	0	1	0	3600	19	normal	65	1	0	1	0	4000	19	normal
10681	66	1	0	1	0	1000	21	obese									71	1	0	1	0	100	18	overweight
10682	73	0	0	1	0	600	26	underweight
10691	49	1	1	1	0	3000	18	overweight	51	1	0	1	0	600	18	normal	54	1	1	1	0	4000	19	overweight
10692	52	0	0	1	0	300	16	overweight	54	0	1	1	0	900	15	normal	57	0	1	1	0	4000	18	normal
10701	48	1	0	0	0	5000	16	normal	50	1	0	0	0	1200	19	normal	53	1	1	0	0	4000	18	normal
10702	86	1	0	0	0	700	20	normal	88	1	0	0	0	1800	34
10711	57	0	0	1	0	500	16	obese
10721	78	0	1	1	0	8000	17	normal	80	0	0	1	0	550	32	overweight
10722	71	1	0	0	0	4000	19	normal	73	1	0	0	0	3000	26	normal	76	1	0	0	0	5000	25	normal
10731	80	0	0	1	1	1100	25	normal	82	0	0	1	1	1080	23	obese	85	0	0	1	1	1680	17	obese
10732	67	1	0	0	0		19	obese	69	1	0	0	0	200	16	overweight	72	1	0	0	0	1680	18	overweight
10741	66	0	0	1	1	2400	16	overweight
10751	63	1	0	0	0	150	18	normal
10761	61	0	0	1	0	0	24	normal	63	0	0	1	0	1080	19	normal	66	0	1	1	0	3000	31	normal
10771	63	1	0	0	0	0	18	overweight
10781	68	0	1	1	1	18000	16	normal	70	0	0	1	1	2500	14	normal	73	0	0	1	1	1000	23	normal
10782	60	1	0	1	0	18000	18	normal	62	1	0	1	0	300	10	normal	65	1	0	1	0	1200	15	normal
10791	73	1	0	0	0	3000	20	overweight	75	1	0	0	0	325	20	overweight	78	1	0	0	0	360	14	normal
10801	64	0	1	0	0	3600	16	obese	66	0	0	0	0	3000	15	obese	69	0	0	0	0	204	15	obese
10802	61	1	0	0	0	150	17	obese
10811	69	0	1	1	0	1500	18	normal	71	0	0	1	0	2400	16	normal	74	0	0	1	0	620	26	normal
10812	66	1	0	1	0	0	16	overweight	68	1	0	1	0	3600	15	overweight	71	1	0	1	0	620	23	obese
10821	52	1	0	0	0	7000	17	obese	54	1	0	0	0	150	16	overweight	57	1	1	0	0	2400	16	normal
10822	55	0	1	1	1	7200	16	normal	57	0	0	1	1	1200	15	normal	60	0	1	1	1	3000	10	normal
10831	66	1	0	0	0	6000	18	obese	68	1	0	0	0	1900	14	obese	71	1	0	0	0	1200	18	obese
10832	69	0	1	1	1	6000	13	overweight	71	0	0	1	1	2000	15	overweight	74	0	0	1	1	1200	17	overweight
10841	75	0	0	1	0	12000	24	normal	77	0	0	1	0	132	20	normal	80	0	0	1	0	3600	28	underweight
10842	64	1	1	0	0	12000	13	normal	66	1	0	0	0	870	21	normal	69	1	0	0	0	4200	29	normal
10851	77	1	1	0	0	3600	14	normal	79	1	0	0	0	120	13	normal	82	1	0	0	0	1	12	normal
10861	50	1	0	1	0	3600	12	obese	52	1	0	1	0	700	10	obese	55	1	1	1	0	1200	10	obese
10862	53	0	0	1	0	1400	12	overweight	55	0	0	1	0	800	10	overweight	58	0	0	1	0	1200	12	overweight
10871	67	1	1	0	0	1400	14	overweight	69	1	0	0	0	560	10	overweight	72	0	1	0	0	1080	10	overweight
10872	60	1	0	0	0		14	overweight	62	1	0	0	0	500	10	normal	65	1	0	0	0	1080	10	overweight
10881	64	1	0	0	0	1400	16	overweight	66	1	0	0	0	3000	12	overweight
10882	68	0	0	1	0	2000	16	normal
10891	78	0	1	1	1	3000	14	normal	80	0	0	1	0	1300	17	normal	83	0	0	1	1	1	20	normal
10892	80	1	0	0	0	6000	12	overweight	82	1	0	0	0	270	28	overweight	85	1	0	0	0	1	19	underweight
10901	65	1	1	0	0	6000	13	obese	67	1	0	0	0	6000	16	obese	70	1	0	0	0	3600	19	obese
10911	74	0	0	0	0	3000	19	overweight
10912	68	1	1	0	0	4000	19	obese	70	1	0	0	0	200	17	overweight	73	1	0	0	0	108	19	overweight
10921	72	0	0	1	0	450	14	normal	74	0	0	1	0	260	16	normal	77	0	0	1	0	500	19	normal
10922	65	1	1	0	0	8000	16	normal	67	1	0	0	0	108	16	normal	70	1	0	0	0	350	18	normal
10931	54	0	0	0	0		12	overweight
10932	50	1	1	0	0	450	10	overweight
10941	56	0	0	1	0	4500	13	normal	58	0	0	1	0	48	16	normal	61	0	0	1	0	2340	16	overweight
10942	56	1	0	0	0	3000	16	underweight	58	1	1	0	0	2780	22	normal	61	1	1	0	0	2340	17	underweight
10951	72	0	0	0	0	5000	10	normal	74	0	0	0	0	2000	16	normal	77	0	0	0	0	168	20	normal
10952	62	1	0	0	0	100	13	obese	64	1	1	0	0	1812	17	obese	67	1	0	0	0	170	22	obese
10961	76	0	0	0	0	80	31	overweight
10971	62	1	0	0	0	6000	20	overweight	64	1	0	0	0	600	20	normal	67	1	0	0	0	800	27	overweight
10981	78	0	1	0	0	6000	30	overweight	80	0	1	0	0	990	28	normal	83	0	0	0	0	600	28	normal
10982	73	1	1	0	0	6000	15	obese	75	1	0	0	0	800	24	normal	78	1	0	0	0	500	24	normal
10991	50	1	1	0	0	25000	17	normal	52	1	0	0	0	360	19	normal	55	1	0	0	0	4600	26	normal
10992	56	0	1	0	0	4500	13	obese	58	0	0	0	0	2740	20	obese	61	0	1	0	0	4500	23	obese
11001	58	1	1	0	0	4500	11	obese	60	1	0	0	0	170	17	obese	63	1	0	0	0	700	22	overweight
11002	60	0	1	0	0	6000	27	overweight	62	0	0	0	0	300	15	normal	65	0	0	0	0	700	22	normal
11011	67	1	1	0	0	6000	38	normal	69	1	1	0	0	100	21	normal	72	1	0	0	0	700	33	normal
11012	74	0	1	0	0	6000	30	normal	76	0	1	0	0	690	24	normal	79	0	0	0	0	700	35	normal
11021	61	1	0	0	0	6000	21	obese	63	1	0	0	0	2000	17	obese	66	1	0	0	0	500	26	obese
11022	66	0	0	0	0	6000	18	obese	68	0	0	0	0	4820	13	normal	71	0	0	0	0	500	21	overweight
11031	63	0	1	0	0	2500	16	overweight	65	0	0	0	0	510	12	overweight
11032	58	1	0	0	0	4000	16	normal	60	1	0	0	0	300	16	obese
11041	64	0	0	0	0	4000	13	overweight	66	0	0	0	0	1220	30	normal
11042	58	1	0	0	0	2500	13	obese	60	1	0	0	0	3620	23	normal	63	1	0	0	0	2000	16	obese
11051	64	0	0	0	0	1200	17	underweight
11052	62	1	0	0	0	7000	22	obese	64	1	0	0	0	600	16	obese	67	1	0	0	0	2400	17	obese
11061	64	0	0	1	0		13	overweight	66	0	0	1	0	330	16	normal	69	0	0	1	0	2600	18	obese
11062	63	1	0	0	0	3500	13	obese	65	1	0	0	0	240	18	normal	68	1	0	0	0	2600	16	normal
11071	63	0	0	0	0	5000	16	normal	65	0	0	0	0	240	22	underweight	68	0	0	0	0	4000	23	underweight
11072	64	1	0	0	0	3000	17	obese	66	1	0	0	0	156	34	overweight
11081	68	1	0	0	0		20	obese	70	1	0	0	0	120	16	overweight	73	1	0	0	0	1448	20	overweight
11091	68	0	0	1	1	2500	13	normal	70	0	0	1	1	230	16	normal	73	0	1	1	1	1188	16	normal
11092	63	1	0	1	0	2500	13	overweight	65	1	0	1	0	24	18	overweight	68	1	0	1	0	1188	18	overweight
11101	66	0	0	0	0		13	normal	68	0	0	0	0	500	10	normal	71	0	1	0	0	2550	16	normal
11102	63	1	1	0	0	3000	13	obese	65	1	0	0	0	830	10	obese	68	1	1	0	0	2550	19	obese
11111	51	0	1	0	0	3000	15	obese	53	0	0	0	0	740	19	overweight	56	0	0	0	0	840	20	overweight
11121	76	1	0	0	0	2000	18		78	1	0	0	0	390	28	underweight	81	1	0	0	0	1168	24	normal
11122	55	1	0	0	0	2000	23	overweight	57	1	0	0	0	312	22	normal	60	1	1	0	0	1168	19	normal
11131	75	1	0	0	0		19	normal	77	1	0	0	0	1240	22	normal	80	1	0	0	0	108	22	normal
11141	69	1	0	0	0		18	overweight	71	1	1	0	0	840	18	obese	74	1	0	0	0	540	20	overweight
11151	50	0	0	1	0	2000	13	normal	52	0	0	1	0	450	28	normal	55	0	1	1	0	2988	21	normal
11152	68	1	0	0	0	2000	16	obese	70	1	0	0	0	1000	16	normal	73	1	0	0	0	2988	16	overweight
11161	84	1	0	0	0	2000	16		86	1	0	0	0	250	16	normal	89	1	0	0	0	108	17	normal
11171	52	0	0	1	0		13	obese	54	0	0	1	0	4000	16	obese	57	0	1	1	0	4000	18	obese
11181	70	1	0	0	0	1800	20	normal	72	1	0	0	0	1200	16	underweight	75	1	0	0	0	3000	16	underweight
11191	65	1	0	0	0	2800	15		67	1	0	0	0	3000	31
11192	63	0	0	1	0		36		65	0	0	1	0	570	31
11201	66	1	0	0	0		15		68	1	0	0	0	570	13		71	1	0	0	0	320	15	overweight
11202	69	0	0	1	0	2400	10		71	0	0	1	0	1200	13	overweight	74	0	1	1	0	320	10	overweight
11203	86	0	0	0	0	800	13
11204	88	1	0	0	0	3500	13		90	1	0	0	0	2200	24
11211	71	1	0	0	0		25	overweight	73	1	0	0	0	260	32	normal	76	1	0	0	0	500	38	overweight
11221	74	1	1	0	0	2400	21
11231	54	0	1	0	0	2400	13	overweight	56	0	0	0	0	252	10	normal	59	0	1	0	0	3600	22	normal
11232	50	1	0	0	0	1000	13	obese	52	1	0	0	0	2400	12	obese	55	1	0	0	0	3600	13	obese
11241	77	1	0	0	0	1000	26	obese	79	1	0	0	0	2500	21	obese	82	1	0	0	0	420	38	overweight
11251	62	0	1	0	0	6000	16	overweight	64	0	0	0	0	1290	12	overweight	67	0	0	0	0	2400	38	overweight
11252	52	1	1	0	0	6000	11	obese	54	1	0	0	0	1920	13	overweight	57	1	1	0	0	2300	30
11261	55	1	0	0	0		10	obese	57	1	0	0	0	1650	16	obese	60	1	1	0	0	1200	18	overweight
11271	47	0	0	1	0		13	overweight	49	0	0	1	0	3000	10	overweight	52	0	1	1	0	4070	10	overweight
11272	47	1	0	1	0	4000	10	normal	49	1	0	1	0	3000	16	normal	52	1	1	1	0	4070	10	normal
11281	59	0	0	0	0	500	13	normal									64	0	0	0	0	2412	15	normal
11282	58	1	0	0	0	300	14	obese									63	1	0	0	0	2412	10	obese
11291	57	1	1	0	0	4000	10	overweight	59	1	0	0	0	200	14	overweight	62	1	0	0	0	960	15	normal
11292	62	0	1	0	0	7200	18	normal	64	0	0	0	0	300	13	normal	67	0	1	0	0	1356	11	normal
11301	47	1	0	1	0	5000	11	normal	49	1	0	1	0	20	12	normal	52	1	0	1	0	3600	10	overweight
11302	50	0	1	0	0	6000	12	normal	52	0	0	0	0	24	10	overweight	55	0	1	0	0	3600	12	normal
11311	77	0	0	0	0	5000	17	normal	79	0	0	0	0	490	16	normal	82	0	0	0	0	360	20	normal
11312	78	1	1	0	0	5000	10	obese	80	1	0	0	0	2400	16	obese	83	1	0	0	0	360	12	obese
11321	77	1	0	0	0	500	31	obese	79	1	0	0	0	3860	23	obese	82	1	0	0	0	1700	19	obese
11331	71	1	1	0	0	6000	24	normal	73	1	0	0	0	4200	12	normal	76	1	1	0	0	396	33	normal
11341	46	0	0	1	0	1500	13	normal	48	0	0	1	0	400	10	normal	51	0	0	1	0	1440	10	obese
11351	47	1	0	0	0	9000	22	obese	49	1	0	0	0	1000		obese	52	1	1	0	0	3370		obese
11352	48	0	1	0	0	7000	12	normal	50	0	0	0	0	1000	14	normal	53	0	1	0	0	3370	11	normal
11361	47	1	0	1	0		11	normal	49	1	0	1	0	700	15	normal	52	1	0	1	0	1200	10	normal
11371	61	0	0	0	0	5000	16	obese	63	0	0	0	0	2000	10	obese	66	0	0	0	0	1680	14	obese
11372	55	1	0	0	0		18	normal	57	1	0	0	0	2020	10	normal	60	1	1	0	0	1680	12	normal
11381	66	0	0	0	0	3000	18	normal	68	0	0	0	0	24	16	normal	71	0	1	0	0	1200	10	normal
11382	58	1	0	0	0	3000	21	normal	60	1	0	0	0	24	10	overweight	63	1	1	0	0	1200	10	overweight
11391	55	0	0	0	0	4000	12	normal	57	0	0	0	0	120	10	overweight	60	0	1	0	0	3400	10	normal
11392	53	1	0	0	0		14	obese	55	1	0	0	0	120	24	obese	58	1	1	0	0	3400	20	obese
11401	67	1	0	0	0		10	underweight
11411	51	1	0	0	0	5500	10	normal	53	1	0	0	0	2280	10	normal	56	1	0	0	0	4320	10	overweight
11412	55	0	1	1	0	5500	10	overweight	57	0	0	1	0	1800	10	overweight	60	0	1	1	0	4320	10	normal
11421	46	1	0	0	0		14	obese
11431	85	1	0	0	0	2000	27	underweight	87	1	0	0	0	3000	31	underweight	90	1	0	0	0	400	27	underweight
11441	58	0	0	0	0	3000	33	obese	60	0	0	0	0	1200	25	obese	63	0	0	0	0	500	33	obese
11451	76	1	1	0	0	3000	22
11461	58	1	0	0	0		13	normal	60	1	0	0	0	2500	22	normal	63	1	1	0	0	2500	10	overweight
11462	57	0	0	0	0		14	normal	59	0	0	0	0	1220	19	normal	62	0	1	0	0	2500	14	normal
11471	60	1	1	0	0	10000	17	normal	62	1	0	0	0	500	14	normal	65	1	0	0	0	300	15	overweight
11481	64	0	0	1	0	10000	11	normal	66	0	0	1	0	3500	18	normal	69	0	0	1	0	2000	12	normal
11482	51	1	0	1	0		11	normal	53	1	0	1	0	3500	11	normal	56	1	1	1	0	2000	10	normal
11491	78	1	0	0	0		33		80	1	0	0	0	4400	23	underweight
11501	71	1	1	0	0	8000	27	underweight	73	1	0	0	0	2000	37	underweight	76	1	0	0	0	400	17	normal
11511	52	0	0	1	0	8000	30		54	0	0	1	0	720	30	underweight	57	0	0	1	0	500	37	normal
11521	59	1	1	0	0	2000	19	normal	61	1	1	0	0	1220	39	overweight
11522	57	0	0	0	0	2000	12	underweight	59	0	0	0	0	2500	18	normal
11531	56	1	1	0	0	5000	14	normal
11541	45	1	0	0	0	8000	21	obese	47	1	0	0	0	500	26	obese	50	1	1	0	0	1800	27	obese
11542	47	0	0	0	0	400	20	overweight	49	0	0	0	0	4200	13	overweight	52	0	1	0	0	1800	13	overweight
11551	46	1	0	1	1	500	15	normal	48	1	0	1	1	400	22	normal	51	1	1	1	1	3000	22	normal
11552	46	0	1	1	0	100	12	overweight	48	0	0	1	0	400	15	normal	51	0	1	1	0	3000	20	normal
11561	45	1	0	0	0		19	obese	47	1	0	0	0	740	22	overweight	50	1	1	0	0	7000	10	obese
11562	49	0	0	1	0	1200	16	overweight	51	0	0	1	0	324	16	overweight	54	0	1	1	0	7000	10	normal
11571	50	0	0	1	0	1200	20	underweight	52	0	0	1	0	324	28	underweight	55	0	1	1	0	4000	21	normal
11572	47	1	0	1	0		32	normal	49	1	0	1	0	80	34	normal	52	1	1	1	0	4000	39	normal
11581	64	0	0	0	0	0	10	obese	66	0	0	0	0	3960	10	obese	69	0	0	0	0	1400	10	obese
11582	64	1	0	0	0	0	13	obese	66	1	0	0	0	1800	10	obese	69	1	0	0	0	1400	10	obese
11591	82	1	0	0	0	230	27	normal	84	1	0	0	0	630	10	overweight	87	1	0	0	0	1700	10	obese
11592	56	0	0	1	0	700	16	normal	58	0	0	1	0	630	10	normal	61	0	1	1	0	1700	10	normal
11593	54	1	1	1	0	720	21	normal	56	1	0	1	0	432	10	normal	59	1	1	1	0	1700	10	normal
11601	45	0	1	1	1	150	10	normal
11611	48	1	0	1	0	200	14	obese
11612	51	0	1	1	0	1000	12	obese
11621	62	1	1	0	0	6000	26	obese
11622	71	0	1	0	0	2000	18	normal									76	0	0	0	0	700	24	obese
11631	51	1	0	0	0	150		normal	53	1	0	0	0	432	10	normal	56	1	0	0	0	4380	10	overweight
11632	57	0	1	0	0	300	14	overweight	59	0	0	0	0	150	10	overweight	62	0	1	0	0	4380	10	overweight
11641	45	1	1	0	0	2000	21	normal	47	1	0	0	0	3000	25	normal
11642	54	0	1	1	0	2800	17	normal	56	0	0	1	0	3000	22	overweight
11651	59	0	0	0	0	2800	15	normal	61	0	0	1	0	6000	24	overweight
11653	79	1	1	0	0	1000	17	normal	81	1	0	0	0	6000	17	normal
11661	84	0	1	0	0	230	18	normal	86	0	0	0	0	600	15	normal	89	0	0	0	0	840	15	normal
11662	78	1	0	0	0	1800	21	normal	80	1	0	0	0	200	26	normal	83	1	0	0	0	840	10	normal
11671	63	0	1	0	0	2200	25	overweight	65	0	0	0	0	96	30	obese	68	0	1	0	0	700	16	obese
11672	54	1	0	0	0	2200	18	obese	56	1	0	0	0	420	30	overweight	59	1	1	0	0	840	21	overweight
11681	67	0	1	1	0	25000	16	normal
11691	49	1	0	0	0	1500	20	overweight	51	1	1	0	0	1800	15	obese
11692	51	0	0	0	0	75	16	overweight	53	0	0	0	0	2300	10	overweight
11701	49	0	0	1	0	750	16	obese	51	0	0	1	0	900	13	obese	54	0	1	1	0	1600	10	obese
11702	47	1	0	1	0	800	16	normal	49	1	0	1	0	2400	10	normal	52	1	0	1	0	1600	21	normal
11711	57	1	0	1	0	890	13	obese	59	1	0	1	0	720	12	obese	62	1	0	1	0	1000	10	overweight
11712	55	0	1	1	0	1500	11	obese	57	0	0	1	0	324	10	obese	60	0	1	1	0	1000	16	overweight
11713	76	1	0	0	0	1500	10	obese	78	1	0	0	0	324	18	obese	81	1	0	0	0	1200	18	obese
11721	71	1	0	0	0	4800	22	obese	73	1	0	0	0	5000	24	obese	76	1	0	0	0	300	20	obese
11731	45	0	0	1	1		31	underweight	47	0	0	1	1	300	40	underweight	50	0	0	1	1	600	38	underweight
11732	67	1	0	0	0	1900	21	normal	69	1	0	0	0	300	22	normal	72	1	0	0	0	600	18	normal
11741	62	0	0	0	0		13	normal	64	0	0	0	0	50	16	normal	67	0	1	0	0	1600	16	normal
11742	55	1	0	0	0		19	normal	57	1	0	0	0	30	16	overweight	60	1	1	0	0	1600	18	normal
11743	77	1	0	0	0		22	normal	79	1	0	0	0	100	29	overweight
11751	45	1	0	0	0	500	14	normal	47	1	0	0	0	750	22	normal	50	1	1	0	0	3000	16	normal
11761	62	1	0	0	0	3000	14	overweight	64	1	0	0	0	400	18	overweight	67	1	1	0	0	2004	18	overweight
11771	49	0	0	1	0		13	overweight
11781	62	0	0	0	0	1800	10	overweight	64	0	0	0	0	400	16	overweight	67	0	0	0	0	720	18	obese
11782	57	1	0	0	0	1200	19	obese	59	1	0	0	0	1000	19	obese	62	1	0	0	0	720	24	obese
11791	63	0	1	1	0	1500	17	normal	65	0	0	1	0	2700	16	normal	68	0	1	1	0	2580	16	normal
11792	52	1	1	0	0	1800	21	overweight	54	1	0	0	0	1	15	overweight	57	1	0	0	0	2580	16	overweight
11801	56	1	0	0	0	1200	21	obese	58	1	0	0	0	12	22	normal	61	1	0	0	0	1800	25	overweight
11802	59	0	0	1	1	480	13	normal	61	0	0	1	1	1800	20	underweight	64	0	1	1	1	1800	22	underweight
11811	65	1	0	0	0	490	30	normal	67	1	0	0	0	700	28	normal	70	1	0	0	0	600	37
11821	63	0	0	0	0	50	16	obese	65	0	0	0	0	360	23		68	0	0	0	0	456	24	overweight
11822	58	1	0	0	0		20	obese	60	1	0	0	0	2400	29	normal	63	1	0	0	0	550	40	normal
11831	53	1	0	0	0	1000	17	overweight
11841	52	0	0	0	0	1000	19	overweight	54	0	0	0	0	400	18	overweight	57	0	1	0	0	600	21	overweight
11842	48	1	0	0	0	1200	16	normal	50	1	0	0	0	120	20	normal	53	1	0	0	0	600	19	normal
11851	55	1	0	0	0	1200	13	obese	57	1	0	0	0	3000	19		60	1	0	0	0	600	11
11861	69	1	1	0	0	400	22	overweight	71	1	0	0	0	1000	31	normal	74	1	0	0	0	432	35	overweight
11871	75	1	1	0	0	1200	26		77	1	0	0	0	90	30		80	1	0	0	0	300	37
11881	50	1	0	1	0	2000	23	normal	52	1	0	1	0	90	16	overweight	55	1	1	1	0	1440	33	overweight
11891	65	1	0	0	0	1500	18		67	1	0	0	0	410	23		70	1	0	0	0	1200	40
11892	72	0	0	0	0	1500	21	normal	74	0	0	0	0	410	25		77	0	0	0	0	1200	30
11901	62	1	0	0	0	1200	36	overweight	64	1	0	0	0	200	37	overweight	67	1	0	0	0	500	22	overweight
11911	76	1	0	0	0	600	16
11921	65	1	0	0	0	840	20	obese	67	1	0	0	0	250	33	obese	70	1	1	0	0	340	27	obese
11931	73	0	0	0	0	500	39	overweight	75	0	0	0	0	840	29	obese	78	0	0	0	0	300	30
11941	92	0	0	0	0	500	35	underweight	94	0	0	0	0	1500	20	normal	97	0	1	0	0	550	30	normal
11942	79	1	0	0	0	300	32	obese	81	1	0	0	0	1500	36	obese	84	1	0	0	0	550	32	normal
11951	45	1	1	0	0	6000	13	normal	47	1	0	0	0	1000	25	normal	50	1	1	0	0	4500	10	normal
11952	49	0	0	0	0	0	13	overweight	51	0	0	0	0	1800	10	overweight	54	0	1	0	0	4500	10	overweight
11961	71	1	0	0	0	100	18	normal
11971	53	0	0	1	0	150	12	overweight	55	0	0	1	0	500	10	normal	58	0	1	1	0	2000	13	normal
11972	48	1	0	1	0		15	obese	50	1	0	1	0	600	16	normal	53	1	1	1	0	1500	10	normal
11981	51	1	0	1	0	300	15	overweight	53	1	0	1	0	600	16	obese	56	1	1	1	0	2500	10	obese
11991	46	1	1	1	0	300	14	normal	48	1	0	1	0	3000	18	normal	51	1	0	1	0	3000	10	overweight
11992	48	0	0	1	0	60	12	overweight	50	0	0	1	0	480	10	overweight	53	0	1	1	0	3000	10	normal
12001	56	1	1	0	0	720	15	normal	58	1	0	0	0	100	24	normal	61	1	0	0	0	1500	22	normal
12002	57	0	1	0	0		17	overweight	59	0	0	0	0	80	20	overweight	62	0	1	0	0	1600	21	obese
12011	55	1	0	0	0		22	overweight	57	1	0	0	0	400	14	overweight	60	1	0	0	0	4500	20	overweight
12021	45	0	0	1	0	1000	14	overweight
12031	69	1	0	0	0	1000	25	obese	71	1	0	0	0	1540	23	obese	74	1	0	0	0	1300	26	obese
12041	53	0	0	0	0	1300	13	normal	55	0	0	0	0	1000	14	normal	58	0	1	0	0	3000	10	normal
12042	49	1	0	0	0		13	normal	51	1	0	0	0	920	15	normal	54	1	1	0	0	3000	10	normal
12051	76	1	0	0	0	1000	34	normal	78	1	0	0	0	200	24	normal	81	1	0	0	0	600	35	overweight
12052	72	0	0	0	0		18	obese	74	0	0	0	0	140	18	normal	77	0	0	0	0	500	15	overweight
12053	49	0	0	1	1	5000	15	normal	51	0	0	1	1	800	17	overweight	54	0	1	1	1	3000	13	normal
12054	47	1	0	1	0	1700	19	normal	49	1	0	1	0	720	15	normal	52	1	1	1	0	3000	17	normal
12061	69	0	0	1	0	3000	16	overweight	71	0	0	1	0	1550	16	overweight	74	0	1	1	0	1920	18	obese
12062	65	1	1	1	0	4000	16	obese	67	1	0	1	0	1800	16	obese	70	1	0	1	0	1920	18	obese
12063	94	1	0	0	0	1000	16	normal	96	1	0	0	0	1100	20	normal
12071	52	1	1	1	0	1300	16	normal	54	1	1	1	0	3600	16	normal	57	1	0	1	0	5000	16	normal
12072	57	0	1	1	0	1440	16	normal	59	0	0	1	0	3200	16	normal	62	0	1	1	0	4000	16	normal
12081	53	1	0	0	0	1700	16	normal
12091	53	1	0	0	0	2000	22	overweight	55	1	0	0	0	650	21	overweight	58	1	0	0	0	240	23	overweight
12092	58	0	0	0	0	2000	22	obese	60	0	0	0	0	1500	25	obese	63	0	0	0	0	720	25	obese
12101	54	1	0	1	0	150	10	overweight	56	1	0	1	0	10000	10	overweight	59	1	0	1	0	6000	10	overweight
12102	56	0	0	1	1	2000	10	normal	58	0	0	1	1	1800	10	normal	61	0	1	1	1	6000	10	normal
12111	45	1	0	1	0	5500	10	normal	47	1	0	1	0	1000	16	normal	50	1	0	1	0	4800	10	normal
12112	51	0	0	1	0	3000	10	normal	53	0	0	1	0	1200	10	normal	56	0	1	1	0	4800	13	overweight
12113	76	1	0	0	0	4000	20	overweight	78	1	0	0	0	1200	14	overweight	81	1	0	0	0	4800	10	overweight
12121	59	0	0	1	0	3000	10	overweight	61	0	0	1	0	1200	10	normal	64	0	1	1	0	2700	10	normal
12122	54	1	0	1	0	4500	10	overweight	56	1	0	1	0	6000	10	obese	59	1	0	1	0	2700	10	obese
12131	50	1	1	0	0	3000	15	overweight	52	1	0	0	0	1360	12	obese	55	1	0	0	0	2400	10	overweight
12132	50	0	0	1	0	3000	10	normal	52	0	0	1	0	60	10	normal	55	0	1	1	0	2400	10	normal
12141	79	0	0	0	0	5000	15	normal
12142	46	0	0	1	0	250	10	normal	48	0	0	1	0	50	10	normal	51	0	1	1	0	6000	10	normal
[truncated: 8,255 more rows]
